# Supplementary material for: Determinants of bone health in adults Polish women: The influence of physical activity, nutrition, sun exposure and biological factors
Source: PLoS One. 2020 Sep 22;15(9):e0238127. doi: 10.1371/journal.pone.0238127 (PMC7508391; doi:10.1371/journal.pone.0238127)
Supplement: S1 Data — (XLSX) [file pone.0238127.s001.xlsx]

## Sheet: baseline
group	AGE ranges	biol age	HIGHT	WEIGHT	BMI	BMD DIS	BMD PROX	BMC DIS	BMC PROX	TSCORE DIS	TCORE PROX	Fat %	Fat mass	FFM	PRESENT PA	MET	PAST PA	SPORT	Calcium	vit. D	clas.Calcium	clas.vit D
AGLOMER	40,0-44,9	premenopauza	160	53.9	21.1	0.4155	0.7534	1.398	2.052	1.31	-1.03	18.3	9.9	44	insufficient	525	active	no	79.6245	1.24465	deficiency	deficiency
AGLOMER	40,0-44,9	premenopauza	159	57.5	22.7	0.2647	0.6471	1.004	1.593	-1.7	-2.72	28.9	18.2	45	sufficient	735	active	yes	160.365	1.95283	deficiency	deficiency
AGLOMER	40,0-44,9	premenopauza	167	61.5	22.1	0.4081	0.7741	1.725	2.165	1.16	-0.7	28.9	17.8	43.7	sufficient	1095	active	yes	828.539	3.45105	norm	deficiency
AGLOMER	40,0-44,9	premenopauza	169	62	21.7	0.3055	0.7886	1.28	1.866	-0.89	-0.47	32.8	20.4	41.7	insufficient	918	inactive	no	364.548	0.819022	deficiency	deficiency
AGLOMER	40,0-44,9	menopauza	164	64	23.8	0.3634	0.7754	1.447	1.834	0.27	-0.68	32.1	20.6	43.4	sufficient	1530	inactive	no	124.411	1.20125	deficiency	deficiency
AGLOMER	40,0-44,9	menopauza	160	64.3	25.1	0.384	0.7726	1.512	1.984	0.68	-0.72	28.6	19	46.1	high	1554	active	no	267.862	1.00606	deficiency	deficiency
AGLOMER	40,0-44,9	menopauza	170	65.1	22.5	0.406	0.8152	1.226	1.652	1.12	-0.04	32.7	21.3	43.8	sufficient	967.5	active	no	317.359	1.97159	deficiency	deficiency
AGLOMER	40,0-44,9	premenopauza	164	65.6	24.4	0.2969	0.6612	1.078	1.632	-1.06	-2.49	37.4	24.5	41.1	insufficient	396	active	no	82.0588	2.88	deficiency	deficiency
AGLOMER	40,0-44,9	menopauza	171	65.8	22.5	0.3577	0.6825	1.568	1.715	0.15	-2.15	31.4	20.7	45.1	insufficient	0	active	no	12.149	1.07384	deficiency	deficiency
AGLOMER	40,0-44,9	premenopauza	171	67.4	23	0.3403	0.6954	1.269	1.889	-0.19	-1.95	31.8	21.5	46	insufficient	678	active	no	40.4483	1.34621	deficiency	deficiency
AGLOMER	40,0-44,9	menopauza	164	69.2	25.7	0.3186	0.7089	1.32	1.692	-0.63	-1.73	37.8	26.1	43.1	insufficient	0	active	no	14.5188	0.0422392	deficiency	deficiency
AGLOMER	40,0-44,9	premenopauza	168	71.2	25.2	0.3064	0.6907	1.213	1.533	-0.87	-2.02	33.9	24.1	47.1	insufficient	594	active	no	35.2329	1.90928	deficiency	deficiency
AGLOMER	40,0-44,9	menopauza	163	71.8	27	0.4612	0.8818	1.611	2.216	2.21	1.01	34.6	24.9	46.9	sufficient	1065	active	yes	531.573	2.07325	deficiency	deficiency
AGLOMER	40,0-44,9	menopauza	162	74.6	28.4	0.3964	0.8893	1.688	1.942	0.92	1.13	38.6	28.8	45.8	sufficient	1177.5	active	yes	1813.86	5.82684	norm	deficiency
AGLOMER	40,0-44,9	premenopauza	169	75.7	26.5	0.3304	0.7492	1.336	1.832	-0.39	-1.09	34.1	25.8	49.9	insufficient	132	active	yes	41.6838	0.765357	deficiency	deficiency
AGLOMER	40,0-44,9	premenopauza	164	78.4	29.1	0.4646	0.8852	1.668	2.301	2.28	1.07	34.4	26.9	51.5	high	2034	active	yes	3339.06	7.73809	norm	deficiency
AGLOMER	40,0-44,9	menopauza	161	82.6	31.9	0.351	0.7318	1.335	2.053	0.02	-1.37	41.8	34.5	48.1	insufficient	247.5	active	yes	771.663	3.60913	deficiency	deficiency
AGLOMER	40,0-44,9	premenopauza	164	85.8	31.9	0.3673	0.8461	1.439	1.946	0.35	0.45	41.6	35.7	50.1	insufficient	438	active	yes	801.914	3.00342	norm	deficiency
AGLOMER	40,0-44,9	premenopauza	165	89	32.7	0.416	0.7154	1.444	1.934	1.31	-1.63	42	37.4	51.6	insufficient	0	active	no	243.819	1.04084	deficiency	deficiency
AGLOMER	40,0-44,9	premenopauza	161	121.5	46.9	0.7328	0.8655	1.769	2.272	7.63	0.76	53.3	64.8	56.7	insufficient	198	active	yes	2519.93	1.8804	norm	deficiency
SMALL	40,0-44,9	premenopauza	164	61.2	22.8	0.3569	0.7674	1.585	2.154	0.11	-0.8	23.9	14.6	46.6	sufficient	817.5	active	yes	371.772	1.30676	deficiency	deficiency
SMALL	40,0-44,9	premenopauza	164	62	23.1	0.3548	0.7111	1.412	1.717	0.05	0.07	23.6	14.6	47.4	insufficient	412.5	active	no	398.507	1.50808	deficiency	deficiency
SMALL	40,0-44,9	premenopauza	164	64	23.8	0.3431	0.8587	1.497	2.233	-0.11	0.65	30.6	19.6	44.4	high	3375	active	no	218.484	2.03871	deficiency	deficiency
SMALL	40,0-44,9	premenopauza	164	64	23.8	0.3634	0.7754	1.447	1.834	0.27	-0.68	32.1	20.6	43.4	high	1158	active	no	45.1113	1.13974	deficiency	deficiency
SMALL	40,0-44,9	premenopauza	169	66.2	23.2	0.4105	0.8253	1.725	2.021	0.93	0.12	38.1	25.2	41	sufficient	2310	active	yes	1526.48	17.4499	norm	norm
SMALL	40,0-44,9	premenopauza	156	66.5	27.3	0.3604	0.741	1.163	1.916	0.16	-1.22	38.5	25.6	40.9	insufficient	0	active	no	258.046	3.53548	deficiency	deficiency
SMALL	40,0-44,9	premenopauza	165	66.8	24.5	0.3488	0.7474	1.458	1.789	-0.02	-1.12	33.7	22.5	44.3	insufficient	495	active	yes	431.46	1.57128	deficiency	deficiency
SMALL	40,0-44,9	premenopauza	172	69.6	23.5	0.2792	0.8228	1.188	1.811	-1.09	0.08	32.8	22.9	46.8	sufficient	2880	active	yes	644.293	4.93087	deficiency	deficiency
SMALL	40,0-44,9	menopauza	171	69.9	23.9	0.305	0.7858	1.306	2.037	-0.69	-0.51	27.2	19	50.9	insufficient	297	active	yes	174.61	0.812798	deficiency	deficiency
SMALL	40,0-44,9	premenopauza	163	79.5	29.9	0.3396	0.7178	1.417	1.695	-0.16	-1.59	39.6	31.5	48	sufficient	693	active	no	205.923	0.54055	deficiency	deficiency
SMALL	40,0-44,9	premenopauza	174	93.9	31	0.3706	0.7991	1.679	2.11	0.32	-0.3	43.9	41.2	52.7	insufficient	594	active	no	1123.85	3.09459	norm	deficiency
SMALL	40,0-44,9	premenopauza	160	109.2	42.7	0.36	0.8117	1.385	1.986	0.15	-0.1	46.1	50.4	58.9	high	3390	active	yes	666.422	2.56089	deficiency	deficiency
SMALL	40,0-44,9	premenopauza	163	61.4	23.1	0.3354	0.757	1.219	1.828	-0.22	-0.97	29.7	18.3	43.1	sufficient	1212.5	active	yes	300.353	7.21267	deficiency	deficiency
SMALL	40,0-44,9	menopauza	171	62.6	21.4	0.3287	0.8446	1.369	2.092	-0.33	0.42	24.9	15.6	47	sufficient	1852.5	active	yes	2307.01	25.0845	norm	norm
SMALL	40,0-44,9	premenopauza	171	68.2	23.3	0.3383	0.8045	1.462	2.113	-0.18	-0.22	35.9	24.5	43.8	insufficient	594	active	yes	707.343	1.6059	deficiency	deficiency
AGLOMER	40,0-44,9	premenopauza	170	66	22.8	0.3503	0.8655	1.519	2.111	0.01	0.76	26	17.2	48.8	sufficient	977.5	active	no	264.913	1.41831	deficiency	deficiency
AGLOMER	40,0-44,9	premenopauza	168	54.3	19.2	0.2382	0.5829	0.8255	1.439	-2.23	-3.74	30.3	16.4	37.9	sufficient	693	active	no	23.4411	1.10003	deficiency	deficiency
AGLOMER	40,0-44,9	premenopauza	158	61.4	24.6	0.3526	0.7883	1.297	1.747	0.05	-0.47	30.2	18.6	42.9	insufficient	0	active	no	720.011	0.944899	deficiency	deficiency
AGLOMER	40,0-44,9	premenopauza	179	79.7	24.9	0.3894	0.8013	1.678	1.99	0.78	-0.26	40.1	32	47.7	sufficient	780	active	yes	1127.27	3.1067	norm	deficiency
AGLOMER	40,0-44,9	premenopauza	158	80.2	32.1	0.3355	0.7633	1.353	1.965	-0.29	-0.87	41.9	33.6	46.6	sufficient	817.5	active	no	22.1534	0.621416	deficiency	deficiency
AGLOMER	40,0-44,9	premenopauza	175	107.7	35.2	0.524	0.8332	1.317	1.878	3.47	0.24	49.4	53.2	54.5	sufficient	690	active	yes	962.124	5.67145	norm	deficiency
SMALL	40,0-44,9	premenopauza	163	53.7	20.2	0.3958	0.7779	1.736	2.043	0.71	-0.64	23.5	12.6	41.1	sufficient	2754	active	no	586.858	16.3368	deficiency	norm
SMALL	40,0-44,9	premenopauza	162	56.3	21.5	0.435	0.8074	1.31	2.076	1.31	-0.17	26.7	15.1	41.3	sufficient	1039.5	active	yes	551.199	6.50329	deficiency	deficiency
SMALL	40,0-44,9	premenopauza	164	92.1	34.2	0.3896	0.8667	1.662	2.363	0.61	0.77	38.5	35.5	56.7	sufficient	742.5	active	yes	320.609	0.302987	deficiency	deficiency
SMALL	40,0-44,9	premenopauza	175	107.7	35.2	0.524	0.8332	1.317	1.878	3.47	0.24	49.4	53.2	54.5	insufficient	330	active	yes	170.95	1.59209	deficiency	deficiency
AGLOMER	40,0-44,9	premenopauza	165	62.3	22.9	0.3689	0.8021	1.59	2.18	0.29	-0.25	24.4	15.2	47.1	sufficient	744	active	no	656.94	2.27068	deficiency	deficiency
AGLOMER	40,0-44,9	premenopauza	170	57	19.7	0.3757	0.8109	1.354	2.125	0.51	-0.11	26.2	15	42	high	1530	active	yes	45.4609	0.770059	deficiency	deficiency
AGLOMER	40,0-44,9	menopauza	162	58.8	22.4	0.5839	0.7719	1.548	2.163	4.66	-0.73	29	17	41.8	sufficient	967.5	active	no	967.031	1.56074	norm	deficiency
AGLOMER	40,0-44,9	menopauza	174	63.3	20.9	0.3003	0.6546	1.329	1.708	-0.99	-2.6	30.8	19.5	43.8	insufficient	160	active	yes	386.706	3.33396	deficiency	deficiency
AGLOMER	40,0-44,9	premenopauza	164	73.4	27.3	0.4251	0.8672	1.717	2.177	1.5	0.78	32.4	23.8	49.6	sufficient	1297.5	active	yes	1256.87	1.87039	norm	deficiency
AGLOMER	40,0-44,9	premenopauza	163	74.4	28	0.4536	0.9007	1.744	2.42	2.06	1.31	40.8	30.4	44	sufficient	1413	active	yes	253.69	2.74403	deficiency	deficiency
AGLOMER	40,0-44,9	menopauza	167	74.5	26.7	0.4012	0.8097	1.499	2.157	1.02	-0.13	34.5	25.7	48.8	sufficient	930	active	yes	656.122	6.46209	deficiency	deficiency
AGLOMER	40,0-44,9	menopauza	168	91.5	32.4	0.4251	0.8917	1.603	2.052	1.5	1.17	43.4	39.7	51.8	sufficient	975	active	yes	300.476	1.43886	deficiency	deficiency
SMALL	40,0-44,9	premenopauza	157	55.3	22.4	0.3336	0.5944	1.043	1.469	-0.33	-3.56	27.8	15.4	40	insufficient	0	active	no	539.752	6.44667	deficiency	deficiency
SMALL	40,0-44,9	menopauza	159	57.6	22.8	0.4579	0.8165	2.001	2.291	1.66	-0.02	18.6	10.7	46.9	sufficient	2895	active	yes	447.897	0.839808	deficiency	deficiency
SMALL	40,0-44,9	menopauza	159	71.9	28.4	0.4812	0.8313	1.585	2.197	2.61	0.21	37	26.6	45.3	sufficient	1732.5	active	yes	335.745	3.08788	deficiency	deficiency
SMALL	40,0-44,9	menopauza	168	72.5	25.7	0.4648	0.7649	1.273	2.198	1.77	-0.84	34.2	24.8	47.7	sufficient	1425	active	yes	731.223	2.65509	deficiency	deficiency
SMALL	40,0-44,9	premenopauza	176	85.5	27.6	0.3641	0.7749	1.717	2.275	0.22	-0.69	33.9	29	56.5	sufficient	772.5	active	no	1327.48	6.47657	norm	deficiency
SMALL	40,0-44,9	premenopauza	165	86.3	31.7	0.3278	0.8203	1.425	2.312	-0.34	0.04	41.3	35.6	50.7	sufficient	1620	active	no	652.075	4.86735	deficiency	deficiency
SMALL	40,0-44,9	menopauza	158	86.9	34.8	0.3827	0.797	1.599	2.076	0.5	-0.33	46.1	40.1	46.8	high	6825	active	no	370.853	1.09608	deficiency	deficiency
SMALL	40,0-44,9	premenopauza	162	85.6	32.6	0.4824	0.7484	1.405	2.122	2.04	-1.11	36	30.8	54.8	high	3771	active	no	923.69	2.17714	norm	deficiency
AGLOMER	40,0-44,9	premenopauza	170	71.5	24.7	0.3946	0.9009	1.752	2.235	0.69	1.32	35.5	25.4	46.1	high	1935	active	no	46.7494	0.172614	deficiency	deficiency
SMALL	40,0-44,9	premenopauza	157	57.1	23.2	0.3769	0.7539	1.448	1.871	0.41	-1.02	27.8	15.9	41.2	high	5325	active	no	968.809	13.2588	norm	norm
SMALL	40,0-44,9	premenopauza	170	66.4	23	0.4204	0.7607	1.301	2.052	1.08	-0.91	34.2	22.7	43.7	sufficient	1350	active	no	423.759	0.52986	deficiency	deficiency
AGLOMER	40,0-44,9	premenopauza	160	61.2	23.9	0.3583	0.6757	1.387	2.017	0.17	-2.26	27.8	17	44.2	insufficient	0	active	no	86.2258	0.832113	deficiency	deficiency
AGLOMER	40,0-44,9	menopauza	158	87.6	35.1	0.4322	0.6235	1.165	1.716	1.64	-3.09	44.9	39.4	48.2	insufficient	0	inactive	no	34.275	0.738121	deficiency	deficiency
AGLOMER	40,0-44,9	menopauza	160	88.8	34.7	0.3772	0.785	1.626	2.148	0.54	-0.53	42.6	37.8	51	sufficient	982.5	active	no	1060.32	5.18628	norm	deficiency
AGLOMER	40,0-44,9	menopauza	168	98.3	34.8	0.3745	0.7776	1.453	1.913	0.49	-0.64	42.6	41.8	56.5	sufficient	1017	inactive	no	281.841	5.31902	deficiency	deficiency
SMALL	40,0-44,9	premenopauza	164	58.6	21.8	0.3601	0.6749	1.466	1.759	0.16	-2.27	21.1	12.4	46.2	sufficient	735	inactive	no	40.7301	0.475011	deficiency	deficiency
SMALL	40,0-44,9	menopauza	162	64.4	24.5	0.3693	0.7818	1.509	1.985	0.3	-0.58	28.9	18.6	45.8	insufficient	0	active	yes	780.775	3.55067	deficiency	deficiency
SMALL	40,0-44,9	premenopauza	161	65.9	25.4	0.3758	0.8133	1.517	1.859	0.4	-0.07	29	19.1	46.8	high	4999.5	active	no	816.939	5.61039	norm	deficiency
SMALL	40,0-44,9	premenopauza	168	66.9	23.7	0.3872	0.8513	1.631	2.383	0.57	0.53	25.6	17.1	49.8	sufficient	1074	active	yes	759.597	1.76273	deficiency	deficiency
SMALL	40,0-44,9	premenopauza	164	68.2	25.4	0.3421	0.8567	1.541	2.334	-0.12	0.61	26.2	17.9	50.3	high	3142.5	active	yes	587.588	3.42857	deficiency	deficiency
SMALL	40,0-44,9	premenopauza	170	78.4	27.1	0.3742	0.7625	1.624	1.996	0.37	-0.88	35.6	27.9	50.5	sufficient	2055	active	yes	149.861	3.43511	deficiency	deficiency
SMALL	40,0-44,9	premenopauza	168	84	29.8	0.3434	0.7255	1.243	1.77	-0.1	-1.47	36.3	30.5	53.6	insufficient	495	active	no	68.4216	1.09149	deficiency	deficiency
SMALL	40,0-44,9	premenopauza	164	85.1	31.6	0.3905	0.7077	1.348	1.836	0.81	-1.75	45.5	38.7	46.4	insufficient	330	active	no	27.9593	0.728838	deficiency	deficiency
SMALL	40,0-44,9	premenopauza	164	87.8	32.6	0.3844	0.7792	1.596	2.105	0.53	-0.62	40	35.1	52.7	sufficient	1195	active	no	154.213	1.66355	deficiency	deficiency
SMALL	40,0-44,9	menopauza	155	60.3	25.1	0.2952	0.6929	1.229	1.697	-0.84	-1.99	32.1	19.4	40.9	insufficient	330	active	no	23.0613	0.638744	deficiency	deficiency
SMALL	40,0-44,9	premenopauza	171	81.4	27.8	0.4337	0.8737	1.885	2.283	1.29	0.88	29.4	23.9	57.5	high	3408	active	no	2084.05	15.6925	norm	norm
AGLOMER	40,0-44,9	premenopauza	170	54.6	18.9	0.3364	0.7684	1.313	2.004	-0.27	-0.79	19.1	10.5	44.2	high	1554	active	yes	38.6181	0.912431	deficiency	deficiency
AGLOMER	40,0-44,9	menopauza	155	57	23.7	0.3262	0.7232	1.061	1.786	-0.47	-1.51	29.1	16.6	40.4	insufficient	240	active	no	99.0425	0.656932	deficiency	deficiency
AGLOMER	40,0-44,9	menopauza	161	62.4	24.1	0.4432	0.6992	1.301	1.983	1.86	-1.89	30.8	19.2	43.2	insufficient	438	active	no	18.7533	0.695237	deficiency	deficiency
AGLOMER	40,0-44,9	premenopauza	168	72.1	25.5	0.3959	0.7725	1.774	2.032	0.91	-0.72	30.6	22	50.1	insufficient	264	active	no	885.2	0.852586	norm	deficiency
AGLOMER	40,0-44,9	menopauza	168	80.3	28.5	0.3791	0.7569	1.429	1.798	0.58	-0.97	39.5	31.7	48.6	insufficient	0	active	no	948.344	5.04739	norm	deficiency
AGLOMER	40,0-44,9	premenopauza	170	91.9	31.8	0.532	0.8459	1.437	2.151	3.63	0.44	43.4	39.8	52.1	sufficient	975	active	no	88.5401	1.12161	deficiency	deficiency
SMALL	40,0-44,9	premenopauza	160	60.8	23.8	0.3861	0.7702	1.42	1.81	0.56	-0.76	31.6	19.2	41.6	high	4185	active	no	328.873	1.13675	deficiency	deficiency
SMALL	40,0-44,9	premenopauza	170	74.1	25.6	0.4266	0.8406	1.935	2.154	1.18	0.36	30.9	22.9	51.2	sufficient	1140	active	yes	164.872	0.397028	deficiency	deficiency
SMALL	40,0-44,9	menopauza	170	91.9	31.8	0.532	0.8459	1.437	2.151	3.63	0.44	43.4	39.8	52.1	sufficient	898	active	yes	379.237	2.46762	deficiency	deficiency
AGLOMER	40,0-44,9	premenopauza	165	69.8	26.6	0.45	0.77	1.476	2.198	1.54	-0.76	34.9	24.4	45.4	insufficient	1158	active	no	344.878	7.35653	deficiency	deficiency
SMALL	40,0-44,9	menopauza	158	69.9	28	0.3845	0.6249	1.509	1.687	0.53	-3.07	31.3	21.9	48	sufficient	678	active	no	122.053	1.12568	deficiency	deficiency
SMALL	40,0-44,9	premenopauza	162	71.1	27.1	0.3045	0.8187	1.448	2.155	-0.7	0.01	31	22.1	49.1	insufficient	198	active	no	795.287	9.59668	deficiency	deficiency
SMALL	40,0-44,9	premenopauza	175	74.8	24.4	0.4311	0.8397	1.895	2.296	1.25	0.35	29.9	22.3	52.5	sufficient	742.5	active	yes	1068.79	7.11564	norm	deficiency
AGLOMER	45,0-49,9	premenopauza	159	50.4	19.9	0.2987	0.6682	1.19	1.652	-1.02	-2.38	21.4	10.8	39.6	sufficient	624	active	no	301.86	1.81438	deficiency	deficiency
AGLOMER	45,0-49,9	premenopauza	162	52.8	20.1	0.3354	0.6658	1.421	1.663	-0.29	-2.42	28.7	15.2	37.6	insufficient	0	active	no	16.0032	0.584308	deficiency	deficiency
AGLOMER	45,0-49,9	premenopauza	152	53.3	23.1	0.4289	0.7889	1.842	1.85	1.57	-0.46	22	11.7	41.6	insufficient	1335	active	yes	2773.51	3.69342	norm	deficiency
AGLOMER	45,0-49,9	premenopauza	160	61.4	24	0.3798	0.7091	1.339	1.974	0.59	-1.73	32.1	19.7	41.7	sufficient	937	active	no	24.2808	0.403476	deficiency	deficiency
AGLOMER	45,0-49,9	premenopauza	159	61.8	24.4	0.4261	0.7986	1.358	1.923	1.52	-0.31	30.7	19	42.8	insufficient	99	active	yes	34.4009	2.0561	deficiency	deficiency
AGLOMER	45,0-49,9	premenopauza	160	63.5	24.8	0.4332	0.8568	1.779	2.037	1.66	0.62	26.8	17	46.5	insufficient	396	active	yes	350.469	1.09775	deficiency	deficiency
AGLOMER	45,0-49,9	premenopauza	152	63.5	27.5	0.4389	0.7639	1.516	1.934	1.77	-0.86	34.3	21.8	41.7	insufficient	495	active	no	1468.67	4.62965	norm	deficiency
AGLOMER	45,0-49,9	premenopauza	172	65.1	22	0.3996	0.6825	1.234	1.93	0.99	-2.15	34.9	22.7	42.4	insufficient	325	active	no	105.849	0.393468	deficiency	deficiency
AGLOMER	45,0-49,9	premenopauza	164	66.8	24.8	0.3138	0.7003	1.14	1.709	-0.72	-1.87	34.4	23	43.8	insufficient	0	active	no	18.3704	0.131583	deficiency	deficiency
AGLOMER	45,0-49,9	menopauza	170	68.2	23.6	0.3981	0.9286	1.7	2.258	0.96	1.76	31.2	21.3	46.9	sufficient	2262	active	yes	579.105	3.71961	deficiency	deficiency
AGLOMER	45,0-49,9	menopauza	161	68.7	26.5	0.4019	0.8189	1.558	2.216	1.03	0.02	29	19.9	48.8	high	7860	active	no	571.655	1.90663	deficiency	deficiency
AGLOMER	45,0-49,9	premenopauza	164	78.5	29.2	0.4548	0.8148	1.982	2.424	2.09	-0.05	39.9	31.3	47.2	insufficient	594	active	yes	1701.34	16.1375	norm	norm
AGLOMER	45,0-49,9	premenopauza	163	81.2	30.6	0.399	0.7212	1.13	1.655	0.98	-1.54	40.3	32.7	48.5	insufficient	0	active	no	24.5503	0.89724	deficiency	deficiency
AGLOMER	45,0-49,9	premenopauza	172	88.5	29.9	0.3756	0.7386	1.357	1.724	0.51	-1.26	44.8	39.6	48.9	insufficient	840	active	no	256.519	6.97167	deficiency	deficiency
AGLOMER	45,0-49,9	premenopauza	167	89.4	32.1	0.321	0.6926	1.289	1.907	-0.58	-1.99	39.5	35.3	54.1	insufficient	0	inactive	no	7.83663	0.755477	deficiency	deficiency
SMALL	45,0-49,9	premenopauza	152	53.3	23.1	0.4289	0.7889	1.842	1.85	1.57	-0.46	22	11.7	41.6	sufficient	396	active	no	67.7904	1.22998	deficiency	deficiency
SMALL	45,0-49,9	menopauza	172	65.1	22	0.3996	0.6825	1.234	1.93	0.99	-2.15	34.9	22.7	42.4	insufficient	198	active	no	31.6409	3.01498	deficiency	deficiency
SMALL	45,0-49,9	menopauza	171	76.3	26.1	0.3926	0.7958	1.621	2.116	0.66	-0.35	31.1	23.7	52.6	sufficient	2212.5	active	yes	124.997	0.991214	deficiency	deficiency
SMALL	45,0-49,9	premenopauza	170	79.7	27.6	0.3972	0.8338	1.871	2.309	0.73	0.25	35.1	28	51.7	high	1530	active	no	513.992	2.4891	deficiency	deficiency
SMALL	45,0-49,9	menopauza	164	80.5	29.9	0.2606	0.8122	1.064	1.965	-1.38	-0.09	38.4	30.9	49.6	sufficient	817.5	active	no	89.3295	0.554712	deficiency	deficiency
SMALL	45,0-49,9	menopauza	164	84.2	31.3	0.4229	0.8866	1.794	2.299	-0.7	-1	41.6	35	49.2	insufficient	528	active	no	333.723	3.57595	deficiency	deficiency
SMALL	45,0-49,9	premenopauza	161	90.2	34.8	0.3826	0.7281	1.499	1.939	0.5	-1.43	44.6	40.2	50	sufficient	990	active	no	523.375	1.75332	deficiency	deficiency
SMALL	45,0-49,9	premenopauza	160	64.6	25.2	0.4913	0.7507	1.514	2.049	2.17	-1.07	28.6	18.5	46.1	high	3705	active	no	991.729	4.51352	norm	deficiency
SMALL	45,0-49,9	premenopauza	166	117.4	42.6	0.4037	0.755	1.156	1.863	0.83	-1	46.2	54.2	63.2	sufficient	2880	inactive	no	1000.52	6.31974	norm	deficiency
SMALL	45,0-49,9	menopauza	165	51.6	19	0.2465	0.615	0.9587	1.518	-1.59	-3.23	18.8	9.7	41.9	insufficient	0	active	no	103.321	0.297471	deficiency	deficiency
SMALL	45,0-49,9	premenopauza	157	59.9	24.3	0.3904	0.7628	1.482	1.682	0.62	-0.88	32.8	19.7	40.2	high	3573	active	no	1046.75	6.25869	norm	deficiency
AGLOMER	45,0-49,9	premenopauza	160	56.2	22	0.3502	0.7333	1.046	1.611	0	-1.35	31.4	17.6	38.6	insufficient	180	active	no	301.106	2.12985	deficiency	deficiency
AGLOMER	45,0-49,9	menopauza	157	57.5	23.3	0.3832	0.7224	1.025	1.986	0.66	-1.52	29.2	16.8	40.7	insufficient	570	active	no	257.505	0.600796	deficiency	deficiency
AGLOMER	45,0-49,9	menopauza	164	63.4	23.6	0.4935	0.8588	1.729	2.208	2.86	0.65	35.7	22.6	40.8	insufficient	400	active	yes	953.237	2.38511	norm	deficiency
AGLOMER	45,0-49,9	premenopauza	160	75.7	29.6	0.5017	0.853	2.014	2.453	3.02	0.56	38.1	28.9	46.9	sufficient	2010	active	yes	795.011	3.86415	deficiency	deficiency
AGLOMER	45,0-49,9	menopauza	160	86.3	33.7	0.4492	0.7825	1.71	1.974	1.98	-0.57	40.8	35.2	51.1	insufficient	330	inactive	no	118.547	1.03894	deficiency	deficiency
AGLOMER	45,0-49,9	menopauza	164	88.1	32.8	0.4933	0.769	1.454	2.119	2.86	-0.78	45.1	39.8	48.3	insufficient	99	active	no	646.435	1.8431	deficiency	deficiency
AGLOMER	45,0-49,9	premenopauza	172	114.1	38.5	0.3811	0.7307	1.577	1.952	0.62	-1.39	50.1	55.9	57	insufficient	0	active	no	52.1106	0.375	deficiency	deficiency
SMALL	45,0-49,9	menopauza	158	52.5	21	0.3755	0.7675	1.438	1.945	0.39	-0.8	9	4.7	47.8	high	1530	active	yes	73.3581	1.18393	deficiency	deficiency
SMALL	45,0-49,9	premenopauza	162	73.2	27.9	0.3453	0.8271	1.446	2.105	-0.07	0.14	33.8	24.7	48.5	sufficient	825	active	yes	762.261	2.26157	deficiency	deficiency
SMALL	45,0-49,9	menopauza	160	77	30.1	0.3535	0.7352	1.056	1.725	0.05	-1.32	38.7	29.8	47.2	sufficient	1860	active	no	121.662	0.71453	deficiency	deficiency
SMALL	45,0-49,9	premenopauza	160	86.3	33.7	0.4492	0.7825	1.71	1.974	1.98	-0.57	40.8	35.2	51.1	insufficient	0	active	no	58.5748	4.80609	deficiency	deficiency
SMALL	45,0-49,9	premenopauza	156	90.8	37.3	0.4103	0.7785	1.688	2.208	0.93	-0.63	43.3	39.3	51.5	sufficient	2100	active	no	453.863	1.78747	deficiency	deficiency
SMALL	45,0-49,9	premenopauza	154	91.5	38.6	0.3401	0.6773	1.503	1.844	-0.15	-2.24	42.9	39.2	52.3	insufficient	0	inactive	no	47.231	1.15378	deficiency	deficiency
SMALL	45,0-49,9	premenopauza	159	84.7	33.5	0.4886	0.8029	1.356	2.147	2.13	-0.24	42.3	35.8	48.9	sufficient	1794	active	yes	406.208	4.29609	deficiency	deficiency
SMALL	45,0-49,9	premenopauza	164	73.1	27.2	0.343	0.6762	1.376	1.888	-0.11	-2.25	32.1	23.4	49.7	sufficient	855	active	no	46.296	1.03627	deficiency	deficiency
SMALL	45,0-49,9	premenopauza	161	60.7	23.4	0.3973	0.8421	1.844	2.361	0.73	0.38	28.5	17.3	43.4	sufficient	1752	active	no	1073.26	7.70435	norm	deficiency
AGLOMER	45,0-49,9	menopauza	168	63	22.3	0.3483	0.3623	1.513	1.856	-0.03	-0.67	28.3	17.8	45.2	sufficient	975	active	yes	302.296	5.46251	deficiency	deficiency
AGLOMER	45,0-49,9	menopauza	164	65.8	24.5	0.3937	0.8239	1.609	2.036	0.87	0.09	33.1	21.8	44	sufficient	1062	active	no	324.196	11.2935	deficiency	norm
AGLOMER	45,0-49,9	premenopauza	169	66	23.1	0.4297	0.7517	1.601	2.206	1.59	-0.81	32.4	21.4	44.6	sufficient	1053	active	no	15.6799	0.652937	deficiency	deficiency
AGLOMER	45,0-49,9	premenopauza	163	67.8	25.5	0.3151	0.7239	1.282	1.736	-0.7	-1.5	36.3	24.6	43.2	insufficient	297	active	no	30.3738	0.514003	deficiency	deficiency
AGLOMER	45,0-49,9	premenopauza	163	69.7	26.2	0.4613	0.7303	1.379	1.942	2.22	-1.39	33.8	23.5	46.2	sufficient	693	active	no	33.0661	1.36305	deficiency	deficiency
AGLOMER	45,0-49,9	premenopauza	174	75.4	24.9	0.4252	0.8317	1.682	1.976	1.5	0.22	34.1	25.7	49.7	sufficient	690	active	yes	601.966	1.97919	deficiency	deficiency
AGLOMER	45,0-49,9	menopauza	160	78	30.5	0.25	0.8477	1.003	1.967	-1.99	0.47	42.8	33.4	44.6	insufficient	495	active	no	6.69477	0.47965	deficiency	deficiency
AGLOMER	45,0-49,9	premenopauza	170	82	28.4	0.3744	0.8795	1.732	2.301	0.49	0.98	35	28.7	53.3	insufficient	584	active	yes	868.577	2.23746	norm	deficiency
AGLOMER	45,0-49,9	premenopauza	173	82.9	27.7	0.3855	0.8896	1.523	2.48	0.71	1.14	35.9	29.8	53.1	sufficient	647.5	active	yes	1021.24	2.57049	norm	deficiency
AGLOMER	45,0-49,9	premenopauza	177	87.2	27.8	0.3751	0.7468	1.604	1.781	0.5	-1.13	37.7	32.9	54.3	sufficient	1320	active	no	0	0	deficiency	deficiency
SMALL	45,0-49,9	premenopauza	162	64.2	24.5	0.4315	0.7582	1.873	1.959	1.25	-1.02	30.1	19.3	44.9	insufficient	594	active	no	681.917	7.30326	deficiency	deficiency
SMALL	45,0-49,9	premenopauza	160	67.4	26.3	0.3496	0.7932	1.528	2.048	-0.01	-0.39	34.5	23.2	44.2	high	3150	active	no	645.654	4.02682	deficiency	deficiency
SMALL	45,0-49,9	premenopauza	164	73.6	27.4	0.3265	0.7656	1.339	1.944	-0.36	-0.83	30.7	22.6	51	sufficient	2964	active	yes	330.965	1.61433	deficiency	deficiency
SMALL	45,0-49,9	premenopauza	172	74.6	25.2	0.2936	0.7301	1.215	1.623	-0.87	-1.4	31.9	23.8	50.8	sufficient	660	active	no	28.6692	0.280127	deficiency	deficiency
SMALL	45,0-49,9	premenopauza	157	75.9	30.8	0.3412	0.7371	1.446	1.946	-0.14	-1.29	37.1	28.2	47.7	high	4572	active	no	59.6732	0.779413	deficiency	deficiency
SMALL	45,0-49,9	premenopauza	164	59	21.9	0.2755	0.6898	1.006	1.683	-1.15	-2.04	28.6	16.9	42.1	insufficient	264	active	no	33.94	1.436	deficiency	deficiency
SMALL	45,0-49,9	premenopauza	155	52.6	21.9	0.3247	0.7155	1.259	1.664	-0.39	-1.63	22.6	11.9	40.7	sufficient	810	active	no	53.7256	0.268638	deficiency	deficiency
SMALL	45,0-49,9	premenopauza	158	69	27.6	0.3423	0.7128	1.429	1.676	-0.12	-1.67	35.5	24.5	44.5	high	4293	active	no	1422.89	8.36938	norm	deficiency
SMALL	45,0-49,9	premenopauza	165	84.3	31	0.3556	0.7773	1.379	1.962	0.09	-0.65	35.8	30.2	54.1	sufficient	732	active	no	856.574	6.41609	norm	deficiency
SMALL	45,0-49,9	premenopauza	172	79.9	27	0.3881	0.7624	1.68	2.116	0.59	-0.88	39.3	31.4	48.5	sufficient	2076	active	no	1798.23	10.4757	norm	norm
SMALL	45,0-49,9	premenopauza	170	82.4	28.5	0.3214	0.8297	1.284	2.248	-0.44	0.19	37.3	30.8	51.7	sufficient	1612.5	active	yes	833.301	4.68152	norm	deficiency
AGLOMER	45,0-49,9	premenopauza	164	57	21.2	0.2614	0.713	1.036	1.691	-1.76	-1.67	30.1	17.2	39.8	high	1704	active	yes	81.4643	1.42932	deficiency	deficiency
AGLOMER	45,0-49,9	premenopauza	172	57.1	19.3	0.3552	0.7642	1.278	1.915	0.1	-0.86	22.7	13	44.2	insufficient	1852.5	active	no	10.7432	1.25412	deficiency	deficiency
AGLOMER	45,0-49,9	menopauza	156	59.2	24.3	0.3458	0.6465	1.346	1.403	-0.08	-2.73	26	15.4	43.8	insufficient	0	active	no	21.6214	2.07129	deficiency	deficiency
AGLOMER	45,0-49,9	premenopauza	163	59.9	22.5	0.3937	0.7345	1.564	1.756	0.87	-1.33	28.2	16.9	43	sufficient	815	active	no	19.7458	0.336387	deficiency	deficiency
AGLOMER	45,0-49,9	premenopauza	164	60.1	22.3	0.3582	0.8271	1.539	1.886	0.16	0.14	29.2	17.5	42.6	insufficient	0	active	yes	862.564	4.25604	norm	deficiency
AGLOMER	45,0-49,9	menopauza	168	63.8	22.6	0.3877	0.744	1.606	1.92	0.75	-1.18	27.9	17.8	46	insufficient	600	active	no	457.99	1.41804	deficiency	deficiency
AGLOMER	45,0-49,9	menopauza	157	63.8	25.9	0.381	0.6816	1.494	1.635	0.62	-2.17	37.2	23.8	40.1	sufficient	678	active	no	19.2225	0.794974	deficiency	deficiency
AGLOMER	45,0-49,9	menopauza	163	64.7	24.4	0.4326	0.7856	1.414	2.05	1.65	-0.52	32.6	21.1	43.6	insufficient	396	active	no	153.708	1.39209	deficiency	deficiency
AGLOMER	45,0-49,9	menopauza	162	81.3	31	0.3674	0.8686	1.421	2.115	0.35	0.8	36.9	30	51.3	sufficient	2295	active	yes	2146.24	3.03772	norm	deficiency
AGLOMER	45,0-49,9	menopauza	170	83.2	28.8	0.3046	0.6767	1.092	1.809	-0.9	-2.25	39.9	33.2	50	insufficient	0	active	no	210.975	1.72853	deficiency	deficiency
AGLOMER	45,0-49,9	premenopauza	164	84.1	31.3	0.3927	0.8676	1.662	2.439	0.85	0.79	39.1	32.9	51.2	sufficient	730	active	no	212.402	0.459312	deficiency	deficiency
SMALL	45,0-49,9	menopauza	152	49.4	21.4	0.3078	0.7523	1.278	1.766	-0.65	-1.04	19.5	9.6	39.8	sufficient	1297.5	active	no	769.129	0.718429	deficiency	deficiency
SMALL	45,0-49,9	menopauza	168	51.8	18.4	0.2973	0.7367	1.309	1.982	-0.81	-1.29	21.4	11.1	40.7	sufficient	1620	active	no	594.345	3.24813	deficiency	deficiency
SMALL	45,0-49,9	premenopauza	172	57.1	19.3	0.3552	0.7642	1.278	1.915	0.1	-0.86	22.7	13	44.2	high	0	active	no	277.953	1.13797	deficiency	deficiency
SMALL	45,0-49,9	menopauza	165	59.4	21.8	0.2826	0.6911	1.266	1.777	-1.04	-2.02	28.6	17	42.4	insufficient	495	active	no	49.0562	0.199599	deficiency	deficiency
SMALL	45,0-49,9	menopauza	164	62.2	23.1	0.3907	0.8124	1.666	1.893	0.63	-0.09	27	16.8	45.4	high	1537.5	active	no	71.7128	0.919479	deficiency	deficiency
SMALL	45,0-49,9	premenopauza	160	64.2	25.1	0.3859	0.7549	1.527	1.966	0.55	-1	32.3	20.7	43.5	sufficient	2377.5	active	no	658.567	4.7808	deficiency	deficiency
SMALL	45,0-49,9	premenopauza	165	66.9	24.6	0.3502	0.7597	1.452	1.847	0	-0.93	31	20.7	46.2	sufficient	1217.5	active	no	163.16	3.46357	deficiency	deficiency
SMALL	45,0-49,9	premenopauza	164	69	25.7	0.3754	0.8736	1.776	2.224	0.39	0.88	30.1	20.8	48.2	sufficient	2055	active	yes	123.591	3.31175	deficiency	deficiency
SMALL	45,0-49,9	menopauza	154	69.3	29.2	0.3714	0.7031	1.198	1.829	0.33	-1.83	34.2	23.7	45.6	high	3675	inactive	no	423.656	3.64598	deficiency	deficiency
SMALL	45,0-49,9	premenopauza	164	75.7	28.1	0.4034	0.7863	1.696	1.845	0.82	-0.5	34.2	25.9	49.8	sufficient	1350	active	yes	1349.9	2.13744	norm	deficiency
SMALL	45,0-49,9	menopauza	169	76.1	26.6	0.3152	0.7631	1.064	1.805	-0.54	-0.87	38.7	29.4	46.7	insufficient	594	active	no	799.878	4.95576	deficiency	deficiency
SMALL	45,0-49,9	premenopauza	170	79.8	27.6	0.3085	0.8104	1.435	2.171	-0.64	-0.12	38	30.3	49.5	sufficient	1132.5	active	yes	199.772	1.96577	deficiency	deficiency
SMALL	45,0-49,9	premenopauza	170	83.2	28.8	0.3046	0.6767	1.092	1.809	-0.9	-2.25	39.9	33.2	50	insufficient	0	active	no	30.924	2.01518	deficiency	deficiency
SMALL	45,0-49,9	premenopauza	159	86.3	34.1	0.2713	0.6895	1.086	1.615	-1.21	-2.04	42.4	36.6	49.7	insufficient	247.5	active	no	25.6279	1.20502	deficiency	deficiency
SMALL	45,0-49,9	premenopauza	164	59.6	22.2	0.3937	0.7809	1.45	2.169	0.67	-0.59	24.5	14.6	45	sufficient	1777.5	active	yes	527.903	6.21228	deficiency	deficiency
SMALL	45,0-49,9	menopauza	170	71	24.6	0.3835	0.8202	1.652	2.016	0.52	0.04	34.7	24.7	46.3	high	4777.5	active	no	875.076	7.53667	norm	deficiency
SMALL	45,0-49,9	premenopauza	157	78.1	31.7	0.3418	0.7047	1.36	1.765	-0.13	-1.8	39.5	30.9	47.2	sufficient	1222.5	inactive	no	1365.3	3.97159	norm	deficiency
SMALL	45,0-49,9	menopauza	162	68.3	26	0.3007	0.7371	1.215	1.883	-0.76	-1.29	34.1	23.3	45	sufficient	2376	active	no	735.322	4.82727	deficiency	deficiency
SMALL	45,0-49,9	premenopauza	167	78.5	28.1	0.4457	0.8122	1.857	1.965	1.47	-0.09	36.5	28.7	49.8	sufficient	792	active	yes	626.326	2.35803	deficiency	deficiency
SMALL	45,0-49,9	menopauza	165	77	28.3	0.4271	0.847	1.33	2.009	1.19	0.46	38	29.3	47.7	sufficient	2062.5	active	yes	1200.84	4.40467	norm	deficiency
SMALL	45,0-49,9	premenopauza	165	89.7	32.9	0.3686	0.8536	1.576	2.183	0.29	0.57	42.4	38	51.7	high	4293	active	no	1470.58	6.11108	norm	deficiency
SMALL	45,0-49,9	premenopauza	165	69.9	25.7	0.4281	0.7919	1.494	1.985	1.2	-0.42	31.2	21.8	48.1	high	3060	active	no	956.181	1.31206	norm	deficiency
SMALL	45,0-49,9	premenopauza	152	67.2	29.1	0.3607	0.8398	1.406	2.257	0.17	0.35	28	18.8	48.4	sufficient	2328	active	yes	1455.33	10.0996	norm	norm
AGLOMER	45,0-49,9	premenopauza	170	56.2	19.4	0.3721	0.8544	1.63	2.183	0.44	0.58	22.9	12.9	43.3	sufficient	1491	active	yes	2126.13	5.63358	norm	deficiency
AGLOMER	45,0-49,9	menopauza	167	62.8	22.5	0.4052	0.8703	1.796	2.407	1.1	0.83	27.5	17.3	45.5	insufficient	537	active	no	1066.48	5.22354	norm	deficiency
AGLOMER	45,0-49,9	premenopauza	171	64.4	22	0.3837	0.6957	1.348	1.992	0.67	-1.94	29.9	19.2	45.2	insufficient	0	active	no	357.815	3.95489	deficiency	deficiency
AGLOMER	45,0-49,9	premenopauza	163	67.8	25.5	0.4446	0.8185	1.53	2.074	1.88	0.01	32	21.7	46.1	sufficient	891	active	yes	1833.2	3.76767	norm	deficiency
AGLOMER	45,0-49,9	menopauza	154	68.5	28.9	0.4087	0.7208	1.697	1.782	1.17	-1.55	37.6	25.8	42.7	insufficient	66	active	no	19.9166	0.171743	deficiency	deficiency
AGLOMER	45,0-49,9	premenopauza	170	68.8	23.8	0.3189	0.8142	1.319	2.053	-0.62	-0.06	34	23.4	45.4	insufficient	360	active	no	119.264	6.80275	deficiency	deficiency
AGLOMER	45,0-49,9	premenopauza	164	71.6	26.6	0.3447	0.7472	1.42	1.85	-0.11	-1.13	36.5	26.2	45.5	insufficient	0	inactive	no	451.738	5.13634	deficiency	deficiency
AGLOMER	45,0-49,9	premenopauza	163	74	27.9	0.4034	0.8075	1.519	1.798	1.06	-0.17	42	31.1	42.9	sufficient	1455	active	no	659.79	1.08266	deficiency	deficiency
AGLOMER	45,0-49,9	menopauza	170	76.9	26.6	0.4218	0.8444	1.907	2.52	1.43	0.42	37.3	28.7	48.2	insufficient	1440	active	yes	72.9597	1.66174	deficiency	deficiency
AGLOMER	45,0-49,9	menopauza	158	80.5	32.2	0.391	0.6848	1.361	1.818	0.82	-2.12	42	33.8	46.7	insufficient	198	active	no	52.2807	1.31363	deficiency	deficiency
AGLOMER	45,0-49,9	premenopauza	178	101	31.9	0.3751	0.7653	1.522	1.988	0.5	-0.84	42.7	43.2	57.9	sufficient	1695	active	no	387.879	4.96312	deficiency	deficiency
SMALL	45,0-49,9	menopauza	162	60.3	23	0.371	0.6802	1.553	1.934	0.32	-2.19	23	13.9	46.4	insufficient	0	inactive	no	34.5702	0.90316	deficiency	deficiency
SMALL	45,0-49,9	premenopauza	164	62.6	23.3	0.3731	0.7362	1.066	1.735	-0.07	-0.15	25.4	15.9	46.7	sufficient	810	active	no	155.54	2.63578	deficiency	deficiency
SMALL	45,0-49,9	menopauza	165	68.1	25	0.3211	0.6487	1.47	1.73	-0.44	-2.69	35.1	23.9	44.2	insufficient	0	inactive	no	285.039	0.897633	deficiency	deficiency
SMALL	45,0-49,9	menopauza	170	72.8	25.2	0.3719	0.6597	1.517	1.631	0.34	-2.52	34.8	25.3	47.5	sufficient	808.5	active	no	54.3236	0.99036	deficiency	deficiency
SMALL	45,0-49,9	premenopauza	164	75.2	28	0.3662	0.8381	1.532	2.11	0.25	0.32	32	24.1	51.1	sufficient	2274	active	yes	566.468	6.12733	deficiency	deficiency
SMALL	45,0-49,9	premenopauza	160	84.7	33.1	0.3843	0.7939	1.621	2.225	0.53	-0.38	34.5	29.3	55.5	sufficient	1794	active	no	473.171	0.711858	deficiency	deficiency
AGLOMER	45,0-49,9	premenopauza	164	100.1	37.2	0.3882	0.7528	1.47	1.993	0.59	-1.04	44.2	44.2	55.9	insufficient	918	inactive	no	385.275	2.09429	deficiency	deficiency
SMALL	45,0-49,9	menopauza	173	88.9	29.7	0.336	0.8244	1.332	2.273	-0.22	0.1	37.3	33.1	55.8	sufficient	2091	active	no	746.185	5.63302	deficiency	deficiency
SMALL	45,0-49,9	premenopauza	169	100.5	35.2	0.3806	0.8184	1.425	2.136	0.47	0.01	43.7	43.9	56.6	insufficient	330	active	no	270.431	4.10503	deficiency	deficiency
SMALL	45,0-49,9	menopauza	169	112.8	39.5	0.3151	0.7688	1.406	2.078	-0.54	-0.78	49.4	55.7	57.1	high	3390	active	no	1980.01	6.08001	norm	deficiency
SMALL	45,0-49,9	premenopauza	162	75.8	28.9	0.3773	0.7237	1.43	1.801	0.42	-1.5	37	28.1	47.7	sufficient	1455	active	no	881.331	4.39888	norm	deficiency
AGLOMER	45,0-49,9	premenopauza	170	73.8	25.5	0.4582	0.8641	2.061	2.343	1.66	0.73	34.6	25.5	48.3	sufficient	1653	active	no	289.188	0.759163	deficiency	deficiency
SMALL	45,0-49,9	premenopauza	165	69.9	25.7	0.2826	0.6852	1.412	2.15	-1.04	-2.11	31.7	22.2	47.8	insufficient	297	active	no	546.227	11.4538	deficiency	norm
SMALL	45,0-49,9	premenopauza	159	91.7	36.3	0.3994	0.8325	1.518	1.985	0.76	0.23	40.5	37.2	54.6	sufficient	1207.5	active	yes	522.699	2.37672	deficiency	deficiency
SMALL	45,0-49,9	premenopauza	162	74.1	28.2	0.4199	0.801	1.288	2.045	1.08	-0.27	37	27.5	46.7	sufficient	2730	active	yes	1293.21	9.98892	norm	deficiency
SMALL	45,0-49,9	premenopauza	165	54.7	20.1	0.4058	0.8412	1.108	1.995	0.86	0.37	30	16.4	38.3	sufficient	1902	active	no	1181.4	18.9757	norm	norm
SMALL	45,0-49,9	premenopauza	164	67	24.9	0.305	0.6983	1.338	1.897	-0.69	-1.9	32.2	21.7	45.3	insufficient	0	active	no	320.926	1.66083	deficiency	deficiency
AGLOMER	50,0-54,9	menopauza	165	62.1	22.8	0.3478	0.7375	1.331	1.785	-0.04	-1.28	25.2	15.7	46.4	sufficient	636	active	no	561.486	2.12929	deficiency	deficiency
AGLOMER	50,0-54,9	premenopauza	162	63.1	24	0.4025	0.853	1.529	2.013	1.05	0.56	30.9	19.5	43.6	insufficient	464	active	yes	984.021	6.85476	norm	deficiency
AGLOMER	50,0-54,9	menopauza	170	69.1	23.9	0.3361	0.6227	1.163	1.904	-0.28	-3.11	35	24.2	44.9	insufficient	412.5	active	no	23.7294	0.715632	deficiency	deficiency
AGLOMER	50,0-54,9	premenopauza	165	70.3	25.8	0.3385	0.7745	1.382	1.87	-0.23	-0.69	38.1	26.8	43.5	sufficient	1290	active	no	827.628	3.32026	norm	deficiency
AGLOMER	50,0-54,9	premenopauza	165	73.4	27	0.3573	0.7819	1.617	2.254	0.15	-0.57	49	29.3	44.1	sufficient	1097	active	no	262.328	2.61985	deficiency	deficiency
AGLOMER	50,0-54,9	premenopauza	170	105.1	36.4	0.3828	0.8358	1.713	2.127	0.65	0.28	51	53.6	51.5	insufficient	577.5	active	no	1939	8.81808	norm	deficiency
SMALL	50,0-54,9	premenopauza	170	65.6	22.7	0.4633	0.8596	1.453	2.06	1.74	0.66	32.8	21.5	44.1	high	3540	active	no	896.566	7.44721	norm	deficiency
SMALL	50,0-54,9	menopauza	158	73.2	29.3	0.286	0.6869	1.247	2.026	-0.98	-2.08	33.7	24.6	48.6	sufficient	1942.5	inactive	no	356.444	2.74829	deficiency	deficiency
SMALL	50,0-54,9	premenopauza	170	84.1	29.1	0.2814	0.7703	1.512	1.677	-0.56	-1.06	37.6	31.7	52.5	sufficient	1222.5	active	no	240.163	4.26234	deficiency	deficiency
SMALL	50,0-54,9	menopauza	163	72.9	27.4	0.4469	0.6503	1.206	1.945	1.49	-2.67	29.5	21.5	51.4	insufficient	528	active	no	290.193	1.1473	deficiency	deficiency
SMALL	50,0-54,9	premenopauza	161	73.1	28.2	0.2933	0.5895	1.185	1.51	-0.87	-3.63	41.3	30.2	42.9	insufficient	0	inactive	no	425.199	2.74769	deficiency	deficiency
SMALL	50,0-54,9	menopauza	155	46.8	19.5	0.3917	0.8082	1.473	2.135	0.64	-0.16	21.2	9.9	36.9	insufficient	0	active	yes	1175.08	13.4329	norm	norm
SMALL	50,0-54,9	premenopauza	164	60.8	22.6	0.3032	0.7548	1.284	1.944	-0.72	-1.01	29.5	17.9	42.9	insufficient	330	active	no	559.94	2.04049	deficiency	deficiency
AGLOMER	50,0-54,9	menopauza	155	55.5	23.1	0.3741	0.7198	1.268	1.76	0.48	-1.56	26.1	14.5	41	sufficient	1356	active	no	22.8301	0.857996	deficiency	deficiency
AGLOMER	50,0-54,9	menopauza	158	65.9	26.4	0.3076	0.6505	1.164	1.705	-0.85	-2.66	35.9	23.6	42.3	sufficient	1095	active	no	419.673	0.970284	deficiency	deficiency
AGLOMER	50,0-54,9	menopauza	158	68.4	27.4	0.345	0.6304	1.343	1.603	-0.1	-2.98	40.3	27.6	40.9	insufficient	99	inactive	no	7.7	0.0365	deficiency	deficiency
AGLOMER	50,0-54,9	premenopauza	164	69.1	25.7	0.3701	0.7546	1.314	1.952	0.4	-1.01	36.2	25	44.1	insufficient	1059	active	no	20.1708	1.17195	deficiency	deficiency
AGLOMER	50,0-54,9	premenopauza	161	70.6	27.2	0.3962	0.7598	1.738	1.988	0.92	-0.93	33	23.3	47.3	sufficient	930	active	yes	64.4421	0.456047	deficiency	deficiency
AGLOMER	50,0-54,9	menopauza	170	72.9	25.2	0.3991	0.7576	1.338	1.916	0.98	-0.96	32.4	23.6	49.3	insufficient	1100	active	no	883.556	2.21064	deficiency	deficiency
AGLOMER	50,0-54,9	menopauza	158	78.1	31.3	0.3586	0.7243	1.53	1.84	0.17	-1.49	39.9	31.2	46.9	insufficient	198	active	no	285.484	3.2052	deficiency	deficiency
AGLOMER	50,0-54,9	menopauza	156	80.6	33.1	0.4154	0.8037	1.771	2.225	1.3	-0.23	37.7	30.4	50.3	insufficient	1200	active	no	1648.1	3.88811	norm	deficiency
AGLOMER	50,0-54,9	menopauza	164	85.4	31.8	0.3291	0.7218	1.363	1.851	-0.42	-1.53	41.2	35.2	50.2	insufficient	0	active	no	60.6536	1.11416	deficiency	deficiency
AGLOMER	50,0-54,9	menopauza	168	100.5	35.6	0.4087	0.8483	1.759	2.26	1.17	0.48	46.8	47	53.5	insufficient	0	active	no	944.447	4.72207	deficiency	deficiency
SMALL	50,0-54,9	menopauza	161	60.3	23.3	0.3011	0.6538	1.278	1.849	-0.75	-2.61	31.2	18.8	41.5	insufficient	0	inactive	no	27.2595	0.647389	deficiency	deficiency
SMALL	50,0-54,9	menopauza	163	65.7	24.7	0.3607	0.7996	1.551	2.096	0.16	-0.29	28.1	18.5	47.2	insufficient	720	active	yes	824.687	2.21426	deficiency	deficiency
SMALL	50,0-54,9	menopauza	164	74.6	27.7	0.3641	0.7762	1.516	2.077	0.22	-0.66	35.9	26.8	47.8	sufficient	1475	active	yes	336.315	0.36832	deficiency	deficiency
SMALL	50,0-54,9	menopauza	157	82.5	33.5	0.367	0.7848	1.669	2.402	0.26	-0.53	38.9	32.1	50.4	insufficient	577.5	active	no	489.2	0.664334	deficiency	deficiency
SMALL	50,0-54,9	premenopauza	160	76.3	29.8	0.3425	0.6529	0.9983	1.794	-0.12	-2.62	38.4	29.3	47	sufficient	650	inactive	no	102.425	1.49748	deficiency	deficiency
SMALL	50,0-54,9	menopauza	158	68	27.2	0.3983	0.7509	1.677	1.875	0.74	-1.07	34	23.2	44.9	sufficient	2335	active	no	917.309	3.96963	deficiency	deficiency
SMALL	50,0-54,9	menopauza	156	80.2	33	0.405	0.7991	1.597	1.885	0.85	-0.3	37.8	30.3	49.9	high	7794	active	no	1308.98	6.90147	norm	deficiency
SMALL	50,0-54,9	menopauza	161	67.5	26	0.3008	0.7103	1.219	1.904	-0.76	-1.71	31.7	21.4	46.1	insufficient	1440	active	no	768.293	3.09401	deficiency	deficiency
SMALL	50,0-54,9	menopauza	155	74.7	31.1	0.3356	0.7501	1.164	1.773	-0.22	-1.08	40.3	30.1	44.6	high	7485	active	no	824.206	5.87135	deficiency	deficiency
SMALL	50,0-54,9	menopauza	160	93.5	36.5	0.3543	0.8861	1.456	2.054	0.07	1.08	44	41.2	52.3	sufficient	2034	active	yes	578.849	2.14655	deficiency	deficiency
AGLOMER	50,0-54,9	premenopauza	158	50.2	20.1	0.4746	0.8474	1.358	2.039	2.48	0.47	26.1	13.1	37.1	sufficient	1690	active	yes	1404.71	5.9458	norm	deficiency
AGLOMER	50,0-54,9	menopauza	155	50.3	20.9	0.336	0.7862	1.139	1.802	-0.22	-0.5	21.4	10.8	39.5	sufficient	618	active	no	333.628	1.77517	deficiency	deficiency
AGLOMER	50,0-54,9	menopauza	153	50.6	21.6	0.2712	0.6616	0.8744	1.504	-1.57	-2.49	30.7	15.5	35.1	insufficient	0	inactive	no	23.7484	0.625762	deficiency	deficiency
AGLOMER	50,0-54,9	premenopauza	167	57	20.4	0.354	0.7149	1.558	1.953	0.06	-1.64	22.3	12.7	44.3	sufficient	772.5	active	yes	695.747	1.90137	deficiency	deficiency
AGLOMER	50,0-54,9	menopauza	164	58.1	21.6	0.4306	0.7301	1.255	1.905	1.6	-1.4	23.9	13.9	44.2	insufficient	259	active	no	419.83	1.93988	deficiency	deficiency
AGLOMER	50,0-54,9	menopauza	169	58.9	20.6	0.3279	0.7262	1.344	2.076	-0.44	-1.46	24.9	14.7	44.2	sufficient	1320	active	no	226.775	1.17323	deficiency	deficiency
AGLOMER	50,0-54,9	premenopauza	161	59.2	22.8	0.4087	0.8369	1.476	2.203	1.17	0.3	31.7	18.8	40.4	sufficient	1125	active	yes	1040.56	3.63587	norm	deficiency
AGLOMER	50,0-54,9	premenopauza	164	59.3	22	0.4166	0.7997	1.385	2.145	1.33	-0.29	21.7	12.9	46.4	sufficient	975	active	yes	72.1223	0.770503	deficiency	deficiency
AGLOMER	50,0-54,9	premenopauza	170	60.3	20.9	0.3539	0.7975	1.617	2.113	0.08	-0.33	26.5	16	44.3	sufficient	834	active	no	25.6164	1.10418	deficiency	deficiency
AGLOMER	50,0-54,9	menopauza	162	63.4	24.2	0.4379	0.7435	1.45	2.149	1.75	-1.18	35.2	22.3	41.1	sufficient	1200	active	no	27.99	1.26227	deficiency	deficiency
AGLOMER	50,0-54,9	menopauza	150	63.8	28.4	0.3732	0.7428	1.249	1.586	0.46	-1.2	36.8	23.5	40.3	sufficient	777	active	no	614.593	4.66687	deficiency	deficiency
AGLOMER	50,0-54,9	premenopauza	164	65.1	24.2	0.3723	0.7471	1.218	1.869	0.44	-1.13	36.1	23.5	41.6	sufficient	690	active	no	397.468	11.3857	deficiency	norm
AGLOMER	50,0-54,9	menopauza	164	66.2	24.6	0.4632	0.7013	1.233	1.925	2.25	-1.85	33.3	22	44.2	insufficient	198	active	no	34.1729	0.319008	deficiency	deficiency
AGLOMER	50,0-54,9	premenopauza	162	67.7	25.8	0.3689	0.7631	1.552	1.719	0.38	-0.87	39	26.4	41.3	insufficient	412.5	active	no	126.495	0.990428	deficiency	deficiency
AGLOMER	50,0-54,9	premenopauza	162	73.4	28	0.3001	0.8199	1.427	2.06	-0.99	0.03	29.9	21.9	51.5	high	5040	active	no	659.152	2.0694	deficiency	deficiency
AGLOMER	50,0-54,9	menopauza	158	76.7	30.7	0.3488	0.7565	1.236	1.649	-0.02	-0.98	44.6	34.2	42.5	insufficient	1080	active	no	10.8952	1.10235	deficiency	deficiency
AGLOMER	50,0-54,9	menopauza	167	91	32.6	0.2207	0.6582	0.9419	0.651	-2.58	-2.54	43.8	39.9	51.1	insufficient	132	inactive	no	106.951	1.39457	deficiency	deficiency
SMALL	50,0-54,9	premenopauza	158	50.2	20.1	0.4746	0.8474	1.358	2.039	2.48	0.47	26.1	13.1	37.1	sufficient	660	active	no	664.664	1.23112	deficiency	deficiency
SMALL	50,0-54,9	menopauza	164	58	21.6	0.3359	0.6292	1.248	1.739	-0.22	-3	23.8	13.8	44.2	insufficient	0	active	no	92.076	0.394554	deficiency	deficiency
SMALL	50,0-54,9	premenopauza	169	58.9	20.6	0.3279	0.7262	1.344	2.076	-0.44	-1.46	24.9	14.7	44.2	insufficient	0	active	no	529.606	0.562483	deficiency	deficiency
SMALL	50,0-54,9	menopauza	162	64.4	24.5	0.2645	0.7704	1.024	1.934	-1.32	-0.76	34.1	22	42.5	sufficient	1872	active	no	538.169	2.09694	deficiency	deficiency
SMALL	50,0-54,9	premenopauza	164	64.7	24.1	0.3681	0.833	1.771	2.134	0.28	0.24	30.7	19.9	44.8	sufficient	897.5	active	no	284.615	4.93752	deficiency	deficiency
SMALL	50,0-54,9	menopauza	155	65.2	27.1	0.453	0.7554	2.103	2.091	1.58	-1	32.5	21.2	44	high	4452	active	no	48.7244	2.5717	deficiency	deficiency
SMALL	50,0-54,9	menopauza	172	77.8	26.3	0.3696	0.7521	1.657	2.047	0.3	-1.05	36	28	49.8	sufficient	937.5	active	no	361.965	3.55014	deficiency	deficiency
SMALL	50,0-54,9	menopauza	167	84.9	30.4	0.3233	0.724	1.472	1.902	-0.41	-1.49	40.9	34.7	50.2	sufficient	660	active	yes	328.251	2.32457	deficiency	deficiency
AGLOMER	50,0-54,9	menopauza	161	50.7	19.6	0.451	0.8005	1.701	1.976	2.01	-0.28	35.5	18	32.7	sufficient	693	active	yes	796.152	2.37247	deficiency	deficiency
AGLOMER	50,0-54,9	menopauza	158	54.5	21.8	0.274	0.6769	1.129	1.812	-1.51	-2.24	28.6	15.6	38.9	sufficient	1188	active	no	468.248	0.729252	deficiency	deficiency
AGLOMER	50,0-54,9	menopauza	165	56.6	20.8	0.3391	0.6999	1.395	1.814	-0.22	-1.88	23.9	13.5	43.2	sufficient	892.5	active	no	483.786	6.76387	deficiency	deficiency
AGLOMER	50,0-54,9	menopauza	151	59.6	26.1	0.2876	0.4674	1.105	1.248	-1.24	-5.57	28.6	17	42.6	insufficient	0	inactive	no	15.7325	0.988244	deficiency	deficiency
AGLOMER	50,0-54,9	premenopauza	159	60	23.7	0.3449	0.7335	1.511	1.819	-0.1	-1.34	37.7	22.6	37.4	sufficient	690	active	no	0	0.589275	deficiency	deficiency
AGLOMER	50,0-54,9	menopauza	161	60.6	23.4	0.3453	0.6683	1.413	1.818	-0.09	-2.38	29.7	18	42.6	insufficient	485	active	no	14.1584	0.487	deficiency	deficiency
AGLOMER	50,0-54,9	menopauza	170	63.2	21.9	0.3034	0.6695	1.341	1.815	-0.93	-2.36	30.2	19.1	44.1	insufficient	372	active	no	18.4218	0.673524	deficiency	deficiency
AGLOMER	50,0-54,9	menopauza	160	67.1	26.2	0.3693	0.7226	1.536	1.875	0.38	-1.52	33	22.1	45	insufficient	438	active	yes	907.754	1.80521	deficiency	deficiency
AGLOMER	50,0-54,9	menopauza	170	70.1	24.3	0.3989	0.7479	1.904	1.936	0.97	-1.11	33.1	23.2	46.9	insufficient	198	active	yes	561.775	0.758671	deficiency	deficiency
AGLOMER	50,0-54,9	menopauza	168	73.9	26.2	0.361	0.7513	1.439	1.82	0.22	-1.06	36.5	27	47	insufficient	297	active	no	26.74	0.802	deficiency	deficiency
AGLOMER	50,0-54,9	menopauza	166	93.8	34	0.3764	0.7693	1.351	1.929	0.53	-0.77	46.3	43.4	50.4	insufficient	396	active	no	307.696	1.41528	deficiency	deficiency
SMALL	50,0-54,9	premenopauza	162	64	24.4	0.3659	0.7228	1.544	1.902	0.24	-1.51	33.2	21.2	42.8	sufficient	1102.5	active	no	46.5082	0.556156	deficiency	deficiency
SMALL	50,0-54,9	menopauza	166	68.2	24.7	0.3587	0.7289	1.572	1.904	0.13	-1.42	30.4	20.7	47.5	insufficient	594	active	yes	925.422	1.08975	deficiency	deficiency
SMALL	50,0-54,9	menopauza	167	70.9	25.4	0.4268	0.9232	1.832	2.402	1.18	1.67	34.6	24.5	46.4	sufficient	2133	active	yes	235.118	1.48993	deficiency	deficiency
SMALL	50,0-54,9	menopauza	164	73.9	27.5	0.2919	0.7723	1.296	2.06	-0.89	-0.73	33.9	25.1	48.9	sufficient	792	active	no	263.535	0.238224	deficiency	deficiency
SMALL	50,0-54,9	menopauza	170	80.7	27.9	0.4025	0.7231	1.626	1.917	0.81	-1.51	39.9	32.2	48.5	insufficient	330	active	no	833.658	2.09302	deficiency	deficiency
SMALL	50,0-54,9	menopauza	164	81.4	30.3	0.3554	0.7803	1.508	2.148	0.08	-0.6	37.7	30.7	50.7	sufficient	808.5	active	no	227.841	1.31998	deficiency	deficiency
SMALL	50,0-54,9	menopauza	164	88.4	32.9	0.3296	0.8067	1.489	1.973	-0.31	-0.18	40.4	35.7	52.7	sufficient	2685	active	no	293.217	1.09599	deficiency	deficiency
SMALL	50,0-54,9	premenopauza	164	87.6	32.6	0.3315	0.7984	1.415	2.167	-0.29	-0.31	43.2	37.8	49.8	high	3930	active	no	393.465	1.1889	deficiency	deficiency
SMALL	50,0-54,9	menopauza	164	65.2	24.2	0.2975	0.6171	1.208	1.724	-0.81	-3.19	29.2	19.1	46.1	insufficient	297	active	no	69.9179	0.534891	deficiency	deficiency
SMALL	50,0-54,9	menopauza	164	71.7	26.7	0.4313	0.7037	1.213	1.687	1.25	-1.82	38.7	27.8	43.9	insufficient	495	active	no	315.176	3.70128	deficiency	deficiency
SMALL	50,0-54,9	premenopauza	166	73.7	26.7	0.3339	0.8366	1.413	2.25	-0.25	0.3	29.7	21.9	51.8	sufficient	2730	active	yes	674.915	2.25922	deficiency	deficiency
SMALL	50,0-54,9	premenopauza	153	73.1	31.2	0.3741	0.7666	1.489	1.894	0.37	-0.82	40.1	29.3	43.8	high	3495	active	no	785.836	4.38515	deficiency	deficiency
SMALL	50,0-54,9	premenopauza	160	66.2	25.9	0.3172	0.6678	1.244	1.571	-0.5	-2.39	34.2	22.6	43.6	insufficient	198	inactive	no	17.6634	0.96646	deficiency	deficiency
SMALL	50,0-54,9	menopauza	152	78.1	33.8	0.2433	0.7175	1.147	1.994	-1.64	-1.6	39	30.5	47.6	insufficient	594	inactive	no	19.1974	0.589584	deficiency	deficiency
SMALL	50,0-54,9	premenopauza	165	70.9	26	0.3386	0.7065	1.556	1.911	-0.18	-1.77	31.8	22.6	48.3	sufficient	1972.5	active	no	19.9995	0.800249	deficiency	deficiency
AGLOMER	50,0-54,9	menopauza	155	52.9	22	0.3194	0.7266	1.325	1.755	-0.61	-1.45	24	12.7	40.2	insufficient	0	active	no	873.632	2.92772	deficiency	deficiency
AGLOMER	50,0-54,9	menopauza	158	60.5	24.2	0.3687	0.6824	1.465	1.84	0.37	-2.16	29.1	17.6	42.9	insufficient	594	inactive	no	42.1799	0.405744	deficiency	deficiency
AGLOMER	50,0-54,9	menopauza	175	62.9	20.5	0.3323	0.7907	1.489	1.931	-0.35	-0.43	28.5	17.9	45	insufficient	198	active	yes	492.081	5.57287	deficiency	deficiency
AGLOMER	50,0-54,9	premenopauza	161	63.4	24.5	0.3697	0.6904	1.219	1.723	0.39	-2.03	32.8	20.8	42.6	sufficient	652.5	active	no	676.614	7.84856	deficiency	deficiency
AGLOMER	50,0-54,9	menopauza	160	65.5	25.6	0.2698	0.6827	0.8339	1.609	-1.6	-2.15	37.6	24.6	40.9	insufficient	264	active	no	22.2949	1.33506	deficiency	deficiency
AGLOMER	50,0-54,9	premenopauza	154	68.2	28.8	0.3293	0.6763	1.261	1.654	-0.41	-2.25	40.1	27.3	40.9	insufficient	570	active	no	94.3322	1.5862	deficiency	deficiency
AGLOMER	50,0-54,9	menopauza	157	70.4	28.6	0.2417	0.5646	0.9256	1.591	-2.16	-4.03	38.6	27.2	43.3	insufficient	0	inactive	no	25.1781	1.05976	deficiency	deficiency
AGLOMER	50,0-54,9	premenopauza	164	76.4	28.4	0.4488	0.8221	1.746	2.348	1.97	0.07	36.1	27.6	48.8	sufficient	1212	active	yes	696.097	1.46724	deficiency	deficiency
AGLOMER	50,0-54,9	menopauza	164	84.4	31.4	0.5233	0.7535	1.726	2.289	3.45	-1.02	40.7	34.4	50	insufficient	478	active	no	28.7028	0.692438	deficiency	deficiency
AGLOMER	50,0-54,9	menopauza	161	86.6	33.5	0.3098	0.7391	1.274	1.782	-0.8	-1.26	43.5	37.7	49.1	insufficient	132	active	no	380.699	4.6305	deficiency	deficiency
AGLOMER	50,0-54,9	menopauza	167	98.1	35.2	0.3018	0.6194	1.192	1.615	-0.96	-3.16	46.4	45.6	52.5	insufficient	0	inactive	no	27.2993	1.14661	deficiency	deficiency
SMALL	50,0-54,9	menopauza	170	58	20.1	0.3413	0.7988	1.526	1.943	-0.13	-0.31	26.1	15.1	42.9	sufficient	1194	active	yes	207.025	2.24471	deficiency	deficiency
SMALL	50,0-54,9	menopauza	158	60.5	24.2	0.3687	0.6824	1.465	1.84	0.37	-2.16	29.1	17.6	42.9	insufficient	330	active	no	128.806	5.4331	deficiency	deficiency
SMALL	50,0-54,9	premenopauza	161	63.4	24.5	0.3697	0.6904	1.219	1.723	0.39	-2.03	32.8	20.8	42.6	insufficient	264	active	no	225.049	1.90851	deficiency	deficiency
SMALL	50,0-54,9	menopauza	164	64.6	24	0.385	0.8308	1.732	2.191	0.54	0.2	29.9	19.3	45.3	high	3142.5	active	yes	383.857	4.17558	deficiency	deficiency
SMALL	50,0-54,9	premenopauza	156	68.7	28.2	0.2882	0.701	1.203	1.692	-0.95	-1.86	31.8	21.9	46.8	sufficient	1052.5	active	no	72.2363	0.914427	deficiency	deficiency
SMALL	50,0-54,9	menopauza	164	74.2	27.6	0.4029	0.8985	1.69	2.228	0.81	1.28	36.5	27.1	47.1	high	2034	active	yes	702.018	5.87728	deficiency	deficiency
SMALL	50,0-54,9	menopauza	161	85.7	33.1	0.367	0.7631	1.531	1.714	0.26	-0.87	42.4	36.3	49.4	sufficient	742.5	active	no	274.935	0.913393	deficiency	deficiency
SMALL	50,0-54,9	menopauza	159	61.3	24.2	0.3127	0.7807	1.22	1.87	-0.57	-0.59	32.1	19.7	41.6	insufficient	594	active	yes	238.279	11.2579	deficiency	norm
SMALL	50,0-54,9	premenopauza	161	62.2	24	0.3031	0.7188	1.282	1.711	-0.72	-1.58	29.5	18.4	43.8	sufficient	772.5	active	no	742.45	1.39303	deficiency	deficiency
SMALL	50,0-54,9	menopauza	158	83.9	33.6	0.3951	0.7519	1.564	1.821	0.69	-1.05	42.2	35.4	48.5	sufficient	970	active	no	1228.11	10.4117	norm	norm
SMALL	50,0-54,9	menopauza	164	71.9	26.7	0.4346	0.8666	1.953	2.169	1.3	0.77	32	23	48.9	sufficient	2868	active	yes	331.079	2.90334	deficiency	deficiency
SMALL	50,0-54,9	menopauza	164	70.5	26.2	0.4153	0.8095	1.561	1.911	1	-0.13	30.6	21.6	48.9	high	1527.5	active	no	701.765	5.71919	deficiency	deficiency
SMALL	50,0-54,9	menopauza	163	53.4	20.1	0.4246	0.7823	1.704	1.915	1.15	-0.57	36.8	19.7	33.7	sufficient	2977.5	active	no	393.591	0.799786	deficiency	deficiency
SMALL	50,0-54,9	menopauza	156	56.6	23.3	0.289	0.6526	1.239	1.488	-0.94	-2.63	26.9	15.2	41.4	sufficient	876	inactive	no	25.4325	0.894244	deficiency	deficiency
SMALL	50,0-54,9	premenopauza	166	72.9	26.5	0.2222	0.507	0.9314	1.475	-1.97	-4.94	35.2	25.7	47.2	insufficient	0	active	no	68.3092	0.427396	deficiency	deficiency
SMALL	50,0-54,9	menopauza	161	68.1	26.3	0.3818	0.7261	1.157	1.752	0.49	-1.46	37.8	25.8	42.3	high	3390	active	no	488.029	3.2034	deficiency	deficiency
SMALL	50,0-54,9	menopauza	163	69.6	26.2	0.2764	0.7251	1.118	1.832	-1.13	-1.48	32.5	22.6	47	insufficient	247.5	active	no	1256.13	8.14514	norm	deficiency
AGLOMER	55,0-59,9	menopauza	164	54.7	20.3	0.3571	0.7174	1.326	1.692	0.14	-1.6	28	15.3	39.4	insufficient	247.5	active	no	77.4723	1.91116	deficiency	deficiency
AGLOMER	55,0-59,9	menopauza	158	58.8	23.6	0.4636	0.8069	1.4	2.11	2.26	-0.18	32.9	19.4	39.5	sufficient	1132.5	active	yes	41.2794	1.04947	deficiency	deficiency
AGLOMER	55,0-59,9	menopauza	167	62.2	22.3	0.4264	0.853	1.695	2.071	1.52	0.56	29.2	18.2	44	insufficient	1653	active	yes	1156.41	4.3275	norm	deficiency
AGLOMER	55,0-59,9	menopauza	161	64.3	24.8	0.5016	0.7619	1.362	1.943	3.02	-0.89	29.9	19.3	45.1	insufficient	1059	active	no	61.3644	1.53183	deficiency	deficiency
AGLOMER	55,0-59,9	menopauza	165	64.6	23.7	0.2919	0.6471	1.294	1.724	-1.16	-2.72	28	18.1	46.5	insufficient	0	inactive	no	14.1188	0.396285	deficiency	deficiency
AGLOMER	55,0-59,9	menopauza	156	65.5	26.9	0.2833	0.7225	1.163	1.866	-1.33	-1.52	34	22.2	43.3	insufficient	0	active	no	559.109	5.05707	deficiency	deficiency
AGLOMER	55,0-59,9	menopauza	162	69	26.3	0.3417	0.7374	1.424	1.671	-0.17	-1.28	34.6	23.9	45.1	sufficient	930	active	no	16.1	0.160725	deficiency	deficiency
AGLOMER	55,0-59,9	premenopauza	162	69.9	26.6	0.3247	0.8129	1.126	1.897	-0.5	-0.08	39.9	27.9	42	insufficient	480	active	yes	594.069	5.86374	deficiency	deficiency
AGLOMER	55,0-59,9	menopauza	168	70.9	25.1	0.3262	0.7536	1.362	1.835	-0.47	-1.02	38.3	27.1	43.8	insufficient	1074	active	yes	156.549	1.62162	deficiency	deficiency
AGLOMER	55,0-59,9	menopauza	158	80	32	0.3333	0.7262	1.266	1.849	-0.33	-1.46	40.8	32.7	45	insufficient	0	active	no	35.1073	0.582635	deficiency	deficiency
AGLOMER	55,0-59,9	menopauza	158	110.7	44.3	0.6337	0.902	1.634	2.295	5.65	1.34	46.2	51.2	59.5	insufficient	0	active	yes	567.553	2.54861	deficiency	deficiency
SMALL	55,0-59,9	premenopauza	158	49.4	19.8	0.2857	0.6587	1.167	1.533	-0.99	-2.53	23.8	11.8	37.6	insufficient	0	inactive	no	58.6986	2.89506	deficiency	deficiency
SMALL	55,0-59,9	premenopauza	158	58.8	23.6	0.4636	0.8069	1.4	2.11	2.26	-0.18	32.9	19.4	39.5	sufficient	1095	active	no	92.7984	0.691605	deficiency	deficiency
SMALL	55,0-59,9	menopauza	167	62.2	22.3	0.4264	0.853	1.695	2.071	1.52	0.56	29.2	18.2	44	sufficient	330	active	yes	571.599	0.444178	deficiency	deficiency
SMALL	55,0-59,9	premenopauza	161	64.3	24.8	0.5016	0.7619	1.362	1.943	3.02	-0.89	29.9	19.3	45.1	insufficient	594	active	no	571.078	0.558648	deficiency	deficiency
SMALL	55,0-59,9	menopauza	168	70.9	25.1	0.3262	0.7536	1.362	1.835	-0.47	-1.02	38.3	27.1	43.8	insufficient	480	active	no	293.75	0.618531	deficiency	deficiency
SMALL	55,0-59,9	menopauza	155	77.4	32.2	0.2944	0.6852	1.292	1.923	-0.86	-2.11	40.2	31.1	46.3	insufficient	264	active	no	66.9708	1.16233	deficiency	deficiency
SMALL	55,0-59,9	menopauza	162	95.8	36.5	0.3268	0.8813	1.513	2.263	-0.36	1.01	45.3	43.4	52.4	high	4020	active	no	49.4045	1.3148	deficiency	deficiency
SMALL	55,0-59,9	premenopauza	170	98.3	34	0.3149	0.8169	1.443	2.336	-0.54	-0.02	42.1	41.4	56.9	insufficient	0	active	no	685.309	3.18452	deficiency	deficiency
AGLOMER	55,0-59,9	menopauza	158	53.1	21.3	0.2492	0.5993	0.9927	1.424	-1.55	-3.48	19.8	10.5	42.6	insufficient	0	active	no	7.10735	1.08033	deficiency	deficiency
SMALL	55,0-59,9	menopauza	154	66.2	27.9	0.2972	0.7049	1.244	2.045	-0.81	-1.8	32.5	21.5	44.7	high	7596	active	no	804.735	8.16575	deficiency	deficiency
SMALL	55,0-59,9	premenopauza	165	82.6	30.3	0.5045	0.7572	1.424	2.154	2.38	-0.97	36.2	29.9	52.7	high	3342	active	no	65.0707	0.319833	deficiency	deficiency
SMALL	55,0-59,9	menopauza	159	76.6	30.3	0.4181	0.7676	1.688	2.138	1.05	-0.8	35.9	27.5	49.1	sufficient	2812.5	active	no	641.471	6.85974	deficiency	deficiency
SMALL	55,0-59,9	premenopauza	160	88.8	34.7	0.3177	0.7649	1.308	1.76	-0.5	-0.84	39.9	35.4	53.4	sufficient	2994	active	no	1421.17	13.3284	norm	norm
AGLOMER	55,0-59,9	menopauza	170	68.4	23.7	0.2424	0.6494	1.049	1.628	-2.14	-2.68	34.7	23.8	44.7	insufficient	165	active	no	137.726	0.709304	deficiency	deficiency
AGLOMER	55,0-59,9	premenopauza	155	74.6	31.1	0.2517	0.7234	1.051	1.979	-1.96	-1.5	35.6	26.5	48.1	insufficient	400	active	no	70.9242	1.46949	deficiency	deficiency
AGLOMER	55,0-59,9	menopauza	168	79.2	28.1	0.424	0.629	1.147	1.835	1.47	-3	38.8	30.7	48.5	insufficient	0	inactive	no	43.5866	1.08092	deficiency	deficiency
AGLOMER	55,0-59,9	menopauza	161	89.2	34.4	0.3463	0.5798	1.543	1.655	-0.07	-3.79	43.3	38.6	50.6	insufficient	0	inactive	no	23.1499	0.989735	deficiency	deficiency
AGLOMER	55,0-59,9	menopauza	159	92.1	36.4	0.4225	0.7526	1.567	2.199	1.44	-1.04	41.4	38.2	53.9	insufficient	0	inactive	no	12.1733	0.211301	deficiency	deficiency
AGLOMER	55,0-59,9	menopauza	169	104.2	36.5	0.6	0.9871	1.654	2.219	4.98	3.17	43.2	45	59.2	high	7530	active	no	321.963	8.66475	deficiency	deficiency
AGLOMER	55,0-59,9	menopauza	170	112.5	38.9	0.4062	0.7857	1.61	2.036	1.12	-0.51	49.7	55.9	56.6	sufficient	855	active	no	1120.88	3.03034	norm	deficiency
AGLOMER	55,0-59,9	menopauza	163	125.1	47.1	0.3522	0.8316	1.644	2.398	0.04	0.22	51	63.8	61.3	sufficient	1200	active	no	304.849	1.00019	deficiency	deficiency
SMALL	55,0-59,9	menopauza	160	70.4	27.5	0.3612	0.7724	1.678	1.927	0.17	-0.73	36.9	26	44.4	insufficient	594	active	no	501.245	0.499073	deficiency	deficiency
SMALL	55,0-59,9	menopauza	160	81.4	31.8	0.3058	0.6308	1.315	1.533	-0.68	-2.98	42.7	34.7	46.7	insufficient	0	active	no	37.7741	2.08328	deficiency	deficiency
SMALL	55,0-59,9	menopauza	164	81.6	30.3	0.352	0.7596	1.551	2.177	0.03	-0.93	38.8	31.6	50	insufficient	594	active	no	1309.64	4.54731	norm	deficiency
SMALL	55,0-59,9	menopauza	168	88.6	31.4	0.262	0.8319	1.197	2.375	-1.35	0.22	37.5	33.2	55.4	sufficient	2895	active	no	978.167	4.85838	deficiency	deficiency
SMALL	55,0-59,9	menopauza	161	89.2	34.4	0.3463	0.5798	1.543	1.655	-0.07	-3.79	43.3	38.6	50.6	insufficient	0	active	no	32.6744	0.833949	deficiency	deficiency
SMALL	55,0-59,9	menopauza	170	112.5	38.9	0.4062	0.7857	1.61	2.036	1.12	-0.51	49.7	55.9	56.6	insufficient	0	active	no	171.979	5.63755	deficiency	deficiency
SMALL	55,0-59,9	menopauza	163	77.1	29	0.3484	0.8092	1.428	1.933	-0.02	-0.14	39.8	30.7	46.5	insufficient	264	active	no	662.07	2.54181	deficiency	deficiency
AGLOMER	55,0-59,9	premenopauza	156	62.4	25.6	0.3395	0.637	1.438	1.698	-0.16	-2.88	35.4	22.1	40.3	insufficient	567.5	active	no	1072.48	6.96011	norm	deficiency
SMALL	55,0-59,9	menopauza	157	75.6	30.7	0.2899	0.6625	0.9825	1.667	-0.93	-2.47	38.7	29.2	46.4	sufficient	2730	inactive	no	27.1977	0.907567	deficiency	deficiency
SMALL	55,0-59,9	premenopauza	158	69.2	27.7	0.354	0.8009	1.138	2.017	0.06	-0.27	35.4	24.5	44.7	high	3573	active	no	733.519	6.48647	deficiency	deficiency
AGLOMER	55,0-59,9	menopauza	153	53.7	22.9	0.2627	0.6406	1.024	1.481	-1.74	-2.82	28.7	15.4	38.3	insufficient	0	active	no	20.0235	0.447626	deficiency	deficiency
AGLOMER	55,0-59,9	menopauza	158	55.3	22.2	0.2878	0.6361	1.22	1.571	-1.24	-2.89	32	17.7	37.6	insufficient	330	active	no	17.4937	2.01416	deficiency	deficiency
AGLOMER	55,0-59,9	menopauza	168	56.9	20.2	0.3819	0.8366	1.787	2.327	0.64	0.3	21.6	12.3	44.6	insufficient	495	active	yes	1135.31	1.43824	norm	deficiency
AGLOMER	55,0-59,9	premenopauza	167	57.6	20.7	0.318	0.635	1.368	1.557	-0.64	-2.91	28.4	16.4	41.2	insufficient	960	active	no	303.44	0.739138	deficiency	deficiency
AGLOMER	55,0-59,9	menopauza	168	58.3	20.7	0.288	0.6548	1.332	1.795	-1.23	-2.6	24	14	44.3	insufficient	0	active	no	16.0428	0.196794	deficiency	deficiency
AGLOMER	55,0-59,9	menopauza	160	58.6	22.9	0.4327	0.6774	1.095	1.836	1.65	-2.23	25.9	15.2	43.5	insufficient	0	active	no	18.6505	0.938853	deficiency	deficiency
AGLOMER	55,0-59,9	menopauza	163	65.8	24.8	0.2535	0.5374	0.8683	1.37	-1.92	-4.46	32.5	21.4	44.4	insufficient	0	active	no	27.6133	0.834589	deficiency	deficiency
AGLOMER	55,0-59,9	menopauza	157	68.1	27.6	0.3935	0.6455	1.641	1.822	0.87	-2.74	34.2	23.3	44.8	insufficient	396	active	no	58.7716	0.486575	deficiency	deficiency
AGLOMER	55,0-59,9	menopauza	159	74.2	29.4	0.4021	0.793	1.772	2.027	1.04	-0.4	41.6	30.9	43.3	sufficient	936	active	yes	27.9369	0.66986	deficiency	deficiency
AGLOMER	55,0-59,9	menopauza	167	76.8	27.5	0.3757	0.7355	1.779	2.179	0.51	-1.31	42.1	32.3	44.5	insufficient	495	active	no	293.492	0.953781	deficiency	deficiency
AGLOMER	55,0-59,9	menopauza	170	76.8	26.6	0.3721	0.6156	1.325	1.798	0.44	-3.22	36.3	27.9	48.9	insufficient	0	active	no	22.7573	0.684131	deficiency	deficiency
SMALL	55,0-59,9	menopauza	156	61.6	25.3	0.3189	0.7239	1.379	1.978	-0.48	-1.5	26.9	16.6	45	high	8610	active	no	175.349	2.19135	deficiency	deficiency
SMALL	55,0-59,9	premenopauza	163	65.8	24.8	0.2535	0.5374	0.8683	1.37	-1.92	-4.46	32.5	21.4	44.4	insufficient	0	active	yes	37.4629	3.00308	deficiency	deficiency
SMALL	55,0-59,9	premenopauza	168	84.2	29.8	0.2519	0.6346	0.9696	1.771	-1.51	-2.92	38.5	32.4	51.8	insufficient	396	inactive	no	47.7403	0.640131	deficiency	deficiency
SMALL	55,0-59,9	menopauza	158	61.9	24.8	0.3848	0.6148	1.031	1.418	0.53	-3.23	32.1	19.9	42	insufficient	247.5	inactive	no	52.8532	1.49785	deficiency	deficiency
SMALL	55,0-59,9	menopauza	160	75	29.3	0.2634	0.5493	1.053	1.44	-1.33	-4.27	38.4	28.8	46.2	insufficient	330	active	no	841.036	4.524	deficiency	deficiency
SMALL	55,0-59,9	menopauza	164	86.9	32.3	0.312	0.7251	1.232	1.918	-0.58	-1.48	46.4	40.3	46.6	insufficient	240	active	no	353.507	4.16006	deficiency	deficiency
SMALL	55,0-59,9	menopauza	163	70.5	26.5	0.3844	0.7129	1.633	2.029	0.53	-1.67	41.7	29.4	41.1	insufficient	577.5	active	no	392.648	3.58949	deficiency	deficiency
AGLOMER	55,0-59,9	menopauza	164	66.1	24.6	0.3812	0.7913	1.658	1.988	0.62	-0.42	37.5	24.8	41.3	sufficient	1455	active	yes	281.188	0.62716	deficiency	deficiency
AGLOMER	55,0-59,9	menopauza	155	66.9	27.8	0.2901	0.6609	1.078	1.688	-1.19	-2.5	39.1	26.1	40.8	insufficient	0	inactive	no	677.032	1.58598	deficiency	deficiency
AGLOMER	55,0-59,9	menopauza	150	67.8	30.1	0.3457	0.808	1.35	2.043	-0.09	-0.16	40	27.1	40.7	sufficient	1695	active	yes	995.173	1.5924	deficiency	deficiency
AGLOMER	55,0-59,9	menopauza	159	70.5	27.9	0.4157	0.7348	1.634	2.149	1.31	-1.32	39.3	27.7	42.8	insufficient	264	active	no	19.8492	0.250156	deficiency	deficiency
AGLOMER	55,0-59,9	menopauza	174	75.3	24.9	0.3218	0.711	1.226	1.964	-0.56	-1.7	32.3	24.3	51	insufficient	0	active	no	18.6748	1.34905	deficiency	deficiency
AGLOMER	55,0-59,9	menopauza	164	75.4	28	0.3209	0.6978	1.103	1.904	-0.58	-1.91	36.8	27.8	47.6	insufficient	165	active	no	17.7176	1.49602	deficiency	deficiency
AGLOMER	55,0-59,9	menopauza	158	91.8	36.8	0.3449	0.7107	1.37	1.854	-0.1	-1.71	41.2	37.8	54	insufficient	0	active	no	17.4599	0.290856	deficiency	deficiency
AGLOMER	55,0-59,9	menopauza	162	96	36.6	0.3477	0.6913	1.328	1.916	-0.05	-2.01	44.7	43	53.1	insufficient	0	inactive	no	26.8312	0.66665	deficiency	deficiency
AGLOMER	55,0-59,9	menopauza	158	112.4	45	0.4652	0.7043	1.323	1.688	2.29	-1.81	53.7	60.4	52.1	insufficient	0	inactive	no	17.7684	0.573432	deficiency	deficiency
SMALL	55,0-59,9	menopauza	159	70.5	27.9	0.4157	0.7348	1.634	2.149	1.31	-1.32	39.3	27.7	42.8	insufficient	0	active	no	179.844	1.2584	deficiency	deficiency
SMALL	55,0-59,9	menopauza	164	70.7	26.3	0.2813	0.6645	1.238	1.531	-1.06	-2.44	34.3	24.3	46.5	insufficient	330	active	no	32.3569	0.367602	deficiency	deficiency
SMALL	55,0-59,9	menopauza	164	74.6	27.7	0.2654	0.5378	1.1	1.431	-1.3	-4.45	39.6	29.6	45	insufficient	264	active	no	61.5101	1.3143	deficiency	deficiency
SMALL	55,0-59,9	menopauza	162	72.7	27.7	0.2576	0.616	1.121	1.659	-1.42	-3.21	37.3	27.1	45.6	sufficient	900	inactive	no	518.604	0.72408	deficiency	deficiency
AGLOMER	55,0-59,9	menopauza	157	52	21.1	0.2762	0.6709	1.055	1.634	-1.47	-2.34	20.2	10.5	41.5	insufficient	0	active	no	720.394	0.375	deficiency	deficiency
AGLOMER	55,0-59,9	menopauza	171	59.7	20.4	0.303	0.7059	1.316	2.047	-0.94	-1.78	24.6	14.7	45	insufficient	0	active	yes	542.941	4.01641	deficiency	deficiency
AGLOMER	55,0-59,9	menopauza	155	60.2	25.1	0.389	0.584	1.083	1.634	0.78	-3.72	29.3	17.6	42.6	insufficient	198	active	no	64.314	2.30652	deficiency	deficiency
AGLOMER	55,0-59,9	menopauza	153	60.6	25.9	0.3242	0.6919	1.337	1.694	-0.51	-2	32.9	19.9	40.7	sufficient	730	active	no	15.4781	1.11632	deficiency	deficiency
AGLOMER	55,0-59,9	menopauza	161	72.1	27.8	0.2801	0.5916	1.046	1.561	-1.39	-3.6	39.9	28.7	43.4	insufficient	495	active	no	116.721	0.64994	deficiency	deficiency
AGLOMER	55,0-59,9	menopauza	167	78.4	28.1	0.2923	0.7473	1.219	1.813	-1.15	-1.12	32.9	25.8	52.6	insufficient	570	active	no	401.54	3.22552	deficiency	deficiency
AGLOMER	55,0-59,9	menopauza	170	80.8	28	0.3438	0.7519	1.494	1.903	-0.12	-1.05	42.4	34.3	46.5	sufficient	1230	active	no	12.651	0.857706	deficiency	deficiency
AGLOMER	55,0-59,9	menopauza	164	88.1	32.8	0.3227	0.6773	1.178	1.862	-0.54	-2.24	42.3	37.3	50.8	sufficient	636	active	no	8.68655	0.903904	deficiency	deficiency
SMALL	55,0-59,9	menopauza	155	60.2	25.1	0.389	0.584	1.083	1.634	0.78	-3.72	29.3	17.6	42.6	insufficient	0	active	no	22.3917	1.01149	deficiency	deficiency
SMALL	55,0-59,9	menopauza	164	81.7	30.4	0.3485	0.677	1.579	1.795	-0.02	-2.24	38.3	31.3	50.4	sufficient	817.5	active	no	71.4549	0.716397	deficiency	deficiency
SMALL	55,0-59,9	premenopauza	165	62.6	23	0.3473	0.7391	1.446	1.864	-0.04	-1.25	28.5	17.8	44.8	insufficient	339	active	yes	430.833	3.82561	deficiency	deficiency
SMALL	55,0-59,9	menopauza	161	81.9	31.6	0.3512	0.6991	1.244	2.019	0.02	-1.89	37.5	30.7	51.2	sufficient	660	inactive	no	518.868	14.804	deficiency	norm
SMALL	55,0-59,9	menopauza	159	59.8	23.7	0.2328	0.5	0.8586	1.308	-1.8	-5.06	34.3	20.5	39.3	insufficient	0	active	no	135.196	3.00365	deficiency	deficiency
SMALL	55,0-59,9	premenopauza	155	74.5	31	0.2432	0.5963	1.007	1.708	-1.64	-3.52	32.5	24.2	50.3	insufficient	148.5	inactive	no	331.337	1.31441	deficiency	deficiency
SMALL	55,0-59,9	premenopauza	162	88.1	33.6	0.3111	0.7026	1.452	2.081	-0.6	-1.84	40.4	35.6	52.5	insufficient	584	active	no	177.022	0.752055	deficiency	deficiency
SMALL	55,0-59,9	menopauza	152	67	29	0.2463	0.6208	1.114	1.522	-1.6	-3.13	38.8	26	41	insufficient	148.5	active	no	26.4782	0.449127	deficiency	deficiency
AGLOMER	60,0-64,9	menopauza	170	44.9	15.5	0.199	0.5416	0.8311	1.5	-3.01	-4.39	14.8	6.7	38.2	insufficient	0	active	no	51.332	0.115585	deficiency	deficiency
AGLOMER	60,0-64,9	menopauza	147	55	25.5	0.2577	0.5586	1.03	1.599	-1.84	-4.12	34.2	18.8	36.2	insufficient	0	active	no	237.497	4.2971	deficiency	deficiency
AGLOMER	60,0-64,9	menopauza	164	57.1	21.2	0.2629	0.6325	1.046	1.665	-1.74	-2.95	30.9	17.6	39.5	insufficient	462	active	no	64.0712	0.772793	deficiency	deficiency
AGLOMER	60,0-64,9	menopauza	153	69	29.5	0.3384	0.6192	1.002	1.641	-0.23	-3.16	40.9	28.2	40.8	insufficient	0	active	no	17.529	0.744423	deficiency	deficiency
AGLOMER	60,0-64,9	menopauza	175	72	23.5	0.3557	0.8582	1.576	2.194	0.11	0.64	36.7	26.4	45.6	sufficient	1276	active	yes	501.118	4.50976	deficiency	deficiency
AGLOMER	60,0-64,9	menopauza	169	76.7	26.9	0.3788	0.7565	1.521	1.89	0.57	-0.98	36.9	28.3	48.4	sufficient	1554	active	no	633.609	9.32191	deficiency	deficiency
AGLOMER	60,0-64,9	menopauza	159	80.8	32	0.3549	0.7226	1.311	1.76	0.1	-1.52	40.8	33	47.8	insufficient	0	active	no	7.83808	0.102237	deficiency	deficiency
AGLOMER	60,0-64,9	menopauza	162	82.8	31.6	0.5254	0.639	1.268	1.672	3.49	-2.85	46.3	38.3	44.5	insufficient	0	active	no	24.7933	0.749893	deficiency	deficiency
AGLOMER	60,0-64,9	menopauza	148	83	37.9	0.425	0.6621	1.217	1.723	1.49	-2.48	47.2	39.2	43.8	insufficient	0	active	yes	37.4063	0.54736	deficiency	deficiency
SMALL	60,0-64,9	menopauza	157	77.5	31.4	0.3021	0.6575	1.364	2.131	-0.74	-2.55	38.1	29.5	48	insufficient	495	active	no	90.3976	1.36417	deficiency	deficiency
SMALL	60,0-64,9	menopauza	155	86.8	36.1	0.2947	0.7806	1.37	2.207	-0.85	-0.6	42.9	37.3	49.5	sufficient	660	active	no	294.303	2.07919	deficiency	deficiency
AGLOMER	60,0-64,9	menopauza	158	61.3	24.6	0.2859	0.6712	1.254	1.63	-0.99	-2.33	33.6	20.6	40.7	insufficient	0	active	no	44.612	0.77688	deficiency	deficiency
SMALL	60,0-64,9	premenopauza	157	63.3	25.7	0.2552	0.6062	1.057	1.597	-1.46	-3.37	32.3	20.4	42.9	insufficient	297	active	no	82.1652	1.29296	deficiency	deficiency
SMALL	60,0-64,9	premenopauza	164	71.8	26.7	0.4218	0.8374	1.878	2.043	1.1	0.31	36.2	26	45.8	sufficient	2447.4	active	yes	418.476	1.80072	deficiency	deficiency
SMALL	60,0-64,9	premenopauza	159	65.8	26	0.2791	0.6666	1.161	1.58	-1.09	-2.41	34.7	22.9	43	sufficient	2415	active	no	33.2517	0.499949	deficiency	deficiency
AGLOMER	60,0-64,9	menopauza	160	59.1	23.1	0.212	0.5637	0.9268	1.343	-2.12	-4.04	32.4	19.2	39.9	insufficient	198	active	no	6.76393	1.22403	deficiency	deficiency
AGLOMER	60,0-64,9	menopauza	170	84.4	29.2	0.2743	0.7263	1.186	1.88	-1.16	-1.46	28.4	24	60.4	insufficient	132	active	no	667.464	6.16626	deficiency	deficiency
AGLOMER	60,0-64,9	menopauza	158	55.3	22.2	0.2335	0.6707	1.029	1.725	-2.32	-2.34	29.2	16.2	39.2	sufficient	792	active	no	4.19068	0.179687	deficiency	deficiency
AGLOMER	60,0-64,9	menopauza	164	61.9	23	0.3538	0.652	1.352	1.8	0.08	-2.64	27.4	17	45	sufficient	744	active	no	23.3357	0.772944	deficiency	deficiency
AGLOMER	60,0-64,9	menopauza	157	66.7	27.1	0.2883	0.697	1.243	1.712	-1.23	-1.92	40	26.7	40	insufficient	0	active	no	33.3299	0.994937	deficiency	deficiency
AGLOMER	60,0-64,9	menopauza	165	80.9	29.7	0.2738	0.6482	1.19	1.749	-1.52	-2.7	40.9	33.1	47.8	insufficient	617	active	no	24.8047	1.15228	deficiency	deficiency
SMALL	60,0-64,9	menopauza	165	80.9	29.7	0.2738	0.6482	1.19	1.749	-1.52	-2.7	40.9	33.1	47.8	insufficient	0	active	no	51.1684	2.19098	deficiency	deficiency
SMALL	60,0-64,9	premenopauza	158	81.3	32.6	0.3002	0.6321	1.39	1.654	-0.77	-2.95	39.7	32.2	49.1	insufficient	0	active	no	113.012	3.15624	deficiency	deficiency
AGLOMER	60,0-64,9	menopauza	151	92	40.3	0.27	0.6575	1.209	1.786	-1.59	-2.55	44.3	40.8	51.2	insufficient	0	active	no	588.467	0.406385	deficiency	deficiency
SMALL	60,0-64,9	menopauza	162	79.6	30.3	0.3312	0.8674	1.624	2.502	-0.29	0.78	37.1	29.5	50.1	sufficient	2388	active	no	90.6038	3.41163	deficiency	deficiency
SMALL	60,0-64,9	premenopauza	163	71.9	27.1	0.327	0.6823	1.168	1.856	-0.35	-2.16	34.6	24.9	47.1	insufficient	570	active	no	93.422	1.26281	deficiency	deficiency
SMALL	60,0-64,9	premenopauza	165	80.2	29.5	0.2589	0.6116	1.103	1.655	-1.4	-3.28	41.1	33	47.2	insufficient	0	active	no	33.9328	0.099304	deficiency	deficiency
SMALL	60,0-64,9	menopauza	162	56.9	21.7	0.2743	0.7434	1.194	2.071	-1.16	-1.19	28.3	16.1	40.8	insufficient	0	active	no	37.0888	0.892579	deficiency	deficiency
SMALL	60,0-64,9	menopauza	163	83.8	31.5	0.3356	0.7708	1.665	2.38	-0.22	-0.75	38.6	32.4	51.4	sufficient	1645.5	active	no	384.01	8.44836	deficiency	deficiency
AGLOMER	60,0-64,9	premenopauza	160	62.1	24.3	0.2969	0.7008	1.15	1.696	-1.06	-1.86	31.2	19.4	42.7	insufficient	891	active	no	96.7135	1.0606	deficiency	deficiency
AGLOMER	60,0-64,9	menopauza	165.5	69	25.4	0.3434	0.6919	1.426	1.824	-0.13	-2	29.8	23.1	51	insufficient	360	active	no	308.087	2.73153	deficiency	deficiency
AGLOMER	60,0-64,9	menopauza	171	99.3	34	0.4102	0.7798	1.932	2.061	1.2	-0.61	48.8	48.5	50.8	insufficient	0	active	yes	1246.51	8.04638	norm	deficiency
SMALL	60,0-64,9	menopauza	164	87	32.3	0.2234	0.6815	0.9943	1.68	-1.95	-2.17	43.4	37.8	49.2	sufficient	660	inactive	no	51.2634	1.01058	deficiency	deficiency
SMALL	60,0-64,9	menopauza	162	63.6	24.2	0.3393	0.8037	1.462	2.059	-0.16	-0.23	27.1	17.3	46.3	sufficient	647.5	active	yes	1471.31	6.29906	norm	deficiency
SMALL	60,0-64,9	menopauza	162	84.8	32.3	0.4047	0.7703	1.49	2.33	0.84	-0.76	38	32.2	52.6	sufficient	2373	active	no	472.773	5.52015	deficiency	deficiency
AGLOMER	60,0-64,9	menopauza	161	73.6	28.4	0.3063	0.6108	1.308	1.664	-0.87	-3.29	39	28.7	44.9	insufficient	120	active	no	831.91	3.63343	deficiency	deficiency
AGLOMER	60,0-64,9	menopauza	175	81.9	26.7	0.2675	0.6488	0.9866	1.674	-1.27	-2.69	41.4	33.9	48	insufficient	0	active	no	294.271	1.89267	deficiency	deficiency
SMALL	60,0-64,9	premenopauza	157	63	25.6	0.2444	0.8034	1.014	1.923	-1.63	-0.23	34.9	22	41	insufficient	396	active	no	1079.96	3.0948	norm	deficiency
AGLOMER	60,0-64,9	menopauza	156	71.4	29.3	0.3172	0.6277	1.301	1.529	-0.51	-3.03	34.7	24.8	46.6	sufficient	645	inactive	no	68.8206	1.5635	deficiency	deficiency
SMALL	60,0-64,9	menopauza	164	61.7	22.9	0.3185	0.6912	1.166	1.881	-0.48	-2.02	28.9	17.8	43.9	insufficient	577.5	active	no	16.7474	0.964584	deficiency	deficiency
AGLOMER	65,0-69,9	menopauza	154	61.5	25.9	0.2695	0.5847	0.8839	1.414	-1.6	-3.71	35.2	21.7	39.9	insufficient	0	inactive	no	17.9686	0.436509	deficiency	deficiency
AGLOMER	65,0-69,9	menopauza	163	66.5	25	0.345	0.7509	1.595	2.135	-0.1	-1.07	34	22.6	43.9	sufficient	1132.5	active	yes	117.451	1.19447	deficiency	deficiency
AGLOMER	65,0-69,9	menopauza	162	66.9	25.5	0.2524	0.6507	1.067	1.602	-1.94	-2.66	37.4	25.1	41.9	insufficient	0	active	no	35.4982	0.983799	deficiency	deficiency
AGLOMER	65,0-69,9	menopauza	163	71.7	27	0.298	0.7595	1.223	2.091	-1.04	-0.93	34.1	24.5	47.2	insufficient	264	active	no	14.1758	0.361743	deficiency	deficiency
AGLOMER	65,0-69,9	menopauza	157	78.6	31.9	0.2582	0.5492	1.024	1.501	-1.83	-4.27	41.2	32.4	46.3	insufficient	0	active	no	52.5066	0.101249	deficiency	deficiency
SMALL	65,0-69,9	menopauza	156	87.5	36	0.2556	0.6573	1.004	1.726	-1.45	-2.56	41.5	36.3	51.2	sufficient	1968	active	no	603.418	2.44475	deficiency	deficiency
AGLOMER	65,0-69,9	menopauza	164	53.8	20	0.1917	0.4927	0.7654	1.211	-3.15	-5.17	26.7	14.4	39.4	insufficient	396	active	no	18.6092	1.16472	deficiency	deficiency
AGLOMER	65,0-69,9	premenopauza	158	62.8	25.2	0.3187	0.7036	0.9752	1.607	-0.62	-1.82	42.7	26.8	36	insufficient	495	active	no	54.6883	1.58025	deficiency	deficiency
AGLOMER	65,0-69,9	menopauza	167	66.7	23.9	0.5019	0.6988	1.577	2.207	3.03	-1.9	32	21.4	45.4	sufficient	624	active	no	32.2373	2.32601	deficiency	deficiency
AGLOMER	65,0-69,9	menopauza	165	75.9	27.9	0.3009	0.6516	1.349	1.846	-0.98	-2.65	36	27.3	48.6	insufficient	198	active	no	18.8158	0.872151	deficiency	deficiency
AGLOMER	65,0-69,9	premenopauza	170	76.9	26.6	0.3446	0.6504	1.39	1.786	-0.11	-2.67	40.2	30.9	46	insufficient	0	active	no	26.22	0.87	deficiency	deficiency
AGLOMER	65,0-69,9	menopauza	160	77.1	30.1	0.3588	0.647	1.362	1.989	0.18	-2.72	39.3	30.3	46.8	insufficient	777	active	no	323.078	4.09646	deficiency	deficiency
SMALL	65,0-69,9	menopauza	167	66.7	23.9	0.5019	0.6988	1.577	2.207	3.03	-1.9	32	21.4	45.4	insufficient	0	active	no	32.25	0.122356	deficiency	deficiency
SMALL	65,0-69,9	menopauza	159	72	28.5	0.2242	0.4923	0.9013	1.235	-1.94	-5.18	38.6	27.8	44.2	insufficient	240	inactive	no	124.072	1.66141	deficiency	deficiency
SMALL	65,0-69,9	menopauza	161	76.5	29.5	0.2887	0.5856	1.26	1.673	-0.94	-3.42	38.3	29.3	47.2	insufficient	0	active	no	8.92913	0.497956	deficiency	deficiency
AGLOMER	65,0-69,9	menopauza	158	64.2	25.7	0.2367	0.6141	0.8438	1.59	-2.26	-3.24	34.3	22	42.2	insufficient	0	active	no	7.643	1.19775	deficiency	deficiency
AGLOMER	65,0-69,9	menopauza	168	67.6	24	0.3524	0.6138	0.9695	1.606	0.05	-3.25	31.7	21.4	46.2	insufficient	198	active	no	15.2538	1.20239	deficiency	deficiency
AGLOMER	65,0-69,9	menopauza	150	82.1	36.5	0.3344	0.6732	1.409	1.809	-0.31	-2.3	44.3	36.4	45.8	insufficient	0	active	no	204.258	2.18209	deficiency	deficiency
SMALL	65,0-69,9	menopauza	150	82.1	36.5	0.3344	0.6732	1.409	1.809	-0.31	-2.3	44.3	36.4	45.8	insufficient	0	active	no	38.7756	1.02754	deficiency	deficiency
AGLOMER	65,0-69,9	menopauza	150	65.1	28.9	0.2677	0.6114	1.025	1.647	-1.27	-3.28	32.2	21	44.1	insufficient	0	inactive	no	807.78	1.86405	deficiency	deficiency
SMALL	65,0-69,9	premenopauza	158	80.3	32.2	0.2776	0.6364	1.182	1.736	-1.11	-2.89	41.7	33.5	46.8	insufficient	165	active	no	347.879	0.636722	deficiency	deficiency
AGLOMER	65,0-69,9	menopauza	160	72.1	28.2	0.2614	0.5872	1.093	1.456	-1.76	-3.67	40.3	29.1	43	insufficient	330	inactive	no	98.5206	0.697844	deficiency	deficiency
AGLOMER	65,0-69,9	menopauza	164	73.5	27.3	0.2704	0.5057	1.106	1.4	-1.58	-4.96	37	27.2	46.3	insufficient	495	active	no	192.557	0.53588	deficiency	deficiency
SMALL	65,0-69,9	menopauza	157	93	37.7	0.3462	0.7548	1.167	1.987	-0.06	-1.01	46.6	43.3	49.7	sufficient	1488	active	no	215.071	5.40137	deficiency	deficiency
SMALL	65,0-69,9	menopauza	166	85.6	31.1	0.2612	0.7671	1.169	2.285	-1.37	-0.81	39.3	33.6	52	insufficient	198	active	no	9.22993	0.315066	deficiency	deficiency
SMALL	65,0-69,9	menopauza	159	88.2	34.9	0.2634	0.6352	1.073	1.725	-1.33	-2.91	39	34.4	53.8	sufficient	1728	active	no	1273.14	3.03599	norm	deficiency
AGLOMER	65,0-69,9	menopauza	158	76.8	30.8	0.1697	0.38	0.6684	0.9789	-3.59	-6.96	42	32.3	44.5	insufficient	0	inactive	no	11.8846	0.316923	deficiency	deficiency
SMALL	65,0-69,9	premenopauza	161	52.5	20.3	0.2047	0.513	0.7823	1.556	-2.24	-4.85	26.3	13.8	38.7	insufficient	198	active	no	38.3102	1.32461	deficiency	deficiency
SMALL	65,0-69,9	menopauza	158	69.9	28	0.2515	0.4327	0.7685	1.341	-1.52	-6.13	40.1	28	41.9	insufficient	0	active	no	43.6672	1.5128	deficiency	deficiency
SMALL	65,0-69,9	menopauza	152	58	25.1	0.2256	0.5965	0.9679	1.645	-1.91	-3.52	30.8	17.9	40.1	insufficient	330	active	no	599.04	2.60402	deficiency	deficiency
SMALL	65,0-69,9	premenopauza	162	64.4	24.5	0.2577	0.5425	0.9627	1.484	-1.42	-4.38	34.1	21.9	42.5	insufficient	0	active	no	19.896	0.892579	deficiency	deficiency
AGLOMER	70,0-74,9	menopauza	152	58.5	25.3	0.2935	0.6356	0.977	1.524	-1.13	-2.9	34.2	20	38.5	insufficient	66	active	no	46.24	2.115	deficiency	deficiency
AGLOMER	70,0-74,9	menopauza	150	63.9	28.4	0.2194	0.5207	0.865	1.454	-2.6	-4.73	48.8	31.2	41	insufficient	132	inactive	no	13.8569	0.160725	deficiency	deficiency
AGLOMER	70,0-74,9	menopauza	175	78.1	25.5	0.271	0.549	1.102	1.742	-1.57	-4.28	36.7	28.7	49.4	insufficient	0	active	no	36.56	2.02928	deficiency	deficiency
SMALL	70,0-74,9	menopauza	154	56.6	23.9	0.2457	0.5107	1.13	1.53	-1.6	-4.89	27	18.9	44.9	insufficient	0	active	no	36.1131	1.26845	deficiency	deficiency
SMALL	70,0-74,9	menopauza	155	57.6	24	0.1835	0.4818	0.7461	1.341	-2.56	-5.35	29.5	17	40.6	insufficient	438	active	no	20.3394	1.00409	deficiency	deficiency
SMALL	70,0-74,9	premenopauza	162	59.2	22.6	0.2002	0.6803	0.8979	1.931	-2.3	-2.3	24.6	14.6	44.7	insufficient	198	active	no	38.4655	2.25642	deficiency	deficiency
SMALL	70,0-74,9	premenopauza	157	60.6	24.6	0.286	0.564	0.9989	1.537	-0.98	-4.04	19	11.5	49.1	insufficient	198	active	no	287.089	0.807855	deficiency	deficiency
SMALL	70,0-74,9	menopauza	149	66.7	30	0.3014	0.5372	0.9212	1.478	-0.75	-4.46	42.8	28.5	38.2	insufficient	198	active	no	23.7241	1.12098	deficiency	deficiency
SMALL	70,0-74,9	menopauza	163	78.3	29.5	0.3636	0.7099	1.682	2.035	0.21	-1.72	35.8	28.1	50.2	insufficient	346.5	active	no	29.5691	0.540956	deficiency	deficiency
SMALL	70,0-74,9	premenopauza	151	86.9	38.1	0.2117	0.6019	0.8718	1.58	-2.13	-3.44	46.1	40	46.9	insufficient	0	active	no	734.886	11.8626	deficiency	norm
SMALL	70,0-74,9	menopauza	157	89.9	36.5	0.2291	0.632	0.9282	1.471	-1.86	-2.96	48.1	43.2	46.7	insufficient	0	active	no	373.998	2.13522	deficiency	deficiency

## Sheet: coding regression dis
LP	Gestość KOD	Zam KOD	BMI KOD	Wiek KOD	Wapń KOD	Wit D KOD	Osteo KOD	Akt przeszła KOD	Akt KOD	Eks przeszła KOD	Eks obecna KOD
67	0	0	2	3	0	0	0	2	1	0	0
69	0	0	1	3	0	0	0	2	1	0	0
70	0	0	1	3	0	0	0	2	1	0	0
76	0	0	1	3	0	0	0	2	1	0	0
122	0	0	3	3	0	0	0	2	1	0	0
206	0	0	1	3	0	0	0	2	1	0	0
273	0	1	2	3	0	0	0	2	1	0	0
302	0	1	2	3	0	0	0	2	1	0	0
306	0	1	2	3	0	0	0	2	1	0	0
320	0	1	2	3	0	0	0	2	1	0	0
386	0	1	1	3	0	0	0	1	1	0	0
463	0	1	2	3	0	0	0	1	1	0	0
242	0	0	1	3	0	0	1	3	1	0	0
325	0	1	1	2	0	0	1	2	1	0	0
379	0	1	1	3	0	0	1	2	1	0	0
483	0	1	2	3	0	0	1	2	1	0	0
8	0	0	2	3	0	0	0	2	1	1	0
42	0	0	2	3	0	0	0	2	1	1	0
65	0	0	2	3	0	0	0	2	1	1	0
109	0	0	1	3	0	0	0	2	1	1	0
113	0	0	1	3	0	0	0	2	1	1	0
135	0	0	2	3	0	0	0	2	1	1	0
210	0	0	2	3	0	0	0	2	1	1	0
316	0	1	2	3	0	0	0	1	1	1	0
336	0	1	2	3	0	0	0	2	1	1	0
376	0	1	2	3	0	0	0	2	1	1	0
412	0	1	1	3	0	0	0	2	1	1	0
434	0	1	2	3	0	0	0	1	1	1	0
453	0	1	1	3	0	0	0	2	1	1	0
472	0	1	2	3	0	0	0	2	1	1	0
496	0	1	1	3	0	0	0	2	1	1	0
498	0	1	2	3	0	0	0	2	1	1	0
14	0	0	3	3	0	0	0	2	2	1	0
102	0	0	2	3	0	0	0	2	2	1	0
381	0	1	1	3	0	0	0	2	2	1	0
433	0	1	1	1	0	0	0	2	2	1	0
68	0	0	2	3	1	0	0	2	1	1	0
112	0	0	2	3	1	0	0	2	1	1	0
7	0	0	3	3	1	0	0	2	2	1	0
4	0	0	3	3	0	1	0	2	1	1	0
46	0	0	2	3	0	1	0	2	1	1	0
12	0	0	2	3	0	1	0	1	2	1	0
101	0	0	2	3	0	0	1	2	1	1	0
485	0	1		3	0	0	1	2	1	1	0
449	0	1	3	3	0	0	0	2	1	1	1
9	0	0	1	2	0	0	0	3	2	1	1
142	0	0	3	3	0	0	0	2	2	1	1
222	0	0	1	3	0	0	0	2	2	1	1
418	0	1	1	1	0	0	0	3	3	1	1
6	0	0	3	3	0	0	1	2	1	1	1
328	0	1	1	2	0	0	1	3	2	0	0
187	0	0	1	3	0	0	0	2	1	0	0
457	0	1	3	3	0	0	0	2	1	0	0
18	0	0	2	3	0	0	0	1	1	0	0
301	0	1	2	3	0	0	0	1	1	0	0
308	0	1	3	3	0	0	0	1	1	0	0
310	0	1	2	3	0	0	0	1	1	0	0
311	0	1	2	3	0	0	0	2	1	0	0
366	0	1	2	3	0	0	0	2	1	0	0
378	0	1	1	3	0	0	0	2	1	0	0
411	0	1	2	3	0	0	0	1	1	0	0
438	0	1	3	3	0	0	0	1	1	0	0
75	0	0	3	3	0	0	0	1	2	0	0
299	0	1	2	3	0	0	0	2	1	1	0
415	0	1	1	3	0	0	0	2	1	1	0
419	0	1	1	3	0	0	0	2	1	1	0
54	0	0	3	3	0	0	0	1	1	1	0
86	0	0	1	1	0	0	0	2	1	1	0
130	0	0	2	3	0	0	0	2	1	1	0
250	0	0	2	3	0	0	0	2	1	1	0
265	0	1	1	3	0	0	0	2	1	1	0
298	0	1	3	3	0	0	0	2	1	1	0
399	0	1	2	3	0	0	0	1	1	1	0
170	0	0	3	3	0	0	1	2	1	1	0
482	0	1	1	3	0	0	1	1	1	1	0
337	0	1	1	3	0	0	1	2	2	1	0
497	0	1	1	2	0	0	1	2	2	1	0
111	0	0	1	3	0	0	1	2	1	1	1
141	0	0	2	3	0	0	1	1	1	1	1
388	0	1	2	3	0	0	0	2	1	0	0
391	0	1	3	3	0	0	0	2	1	0	0
414	0	1	2	3	0	0	1	2	1	0	0
330	0	1	1	3	0	0	0	2	1	1	0
394	0	1	1	3	0	0	0	2	1	1	0
404	0	1	1	3	0	0	0	2	1	1	0
36	0	0	1	3	0	0	0	2	1	1	0
55	0	0	2	3	0	0	0	2	1	1	0
80	0	0	3	3	0	0	0	2	1	1	0
471	0	1	2	3	0	0	0	2	1	1	0
120	0	0	2	3	0	0	0	2	2	1	0
77	0	0	3	3	0	0	1	1	1	1	0
119	1	0	2	3	0	0	0	2	1	0	0
253	1	1	3	1	0	0	0	1	1	0	0
272	1	1	2	1	0	0	0	2	1	0	0
278	1	1	2	3	0	0	0	2	1	0	0
279	1	1	1	3	0	0	0	2	1	0	0
288	1	1	3	3	0	0	0	2	1	0	0
365	1	1	3	3	0	0	0	2	1	0	0
372	1	1	3	3	0	0	0	1	1	0	0
396	1	1	1	3	0	0	0	2	1	0	0
406	1	1	2	3	0	0	0	2	1	0	0
408	1	1	3	1	0	0	0	1	1	0	0
435	1	1	1	1	0	0	0	2	1	0	0
455	1	1	2	1	0	0	0	2	1	0	0
71	1	0	3	3	0	0	0	1	2	0	0
252	1	1	1	2	0	0	0	2	2	0	0
257	1	1	1	3	0	0	0	2	2	0	0
259	1	1	1	3	0	0	0	2	2	0	0
283	1	1	2	3	0	0	0	1	2	0	0
357	1	1	1	3	0	0	0	2	2	0	0
169	1	0	3	3	0	0	1	1	1	0	0
312	1	1	1	1	0	0	1	2	1	0	0
361	1	1	1	2	0	0	1	2	1	0	0
393	1	1	3	3	0	0	1	2	2	0	0
410	1	1	2	3	1	0	1	2	1	0	0
5	1	0	3	1	0	0	0	2	1	1	0
22	1	0	1	3	0	0	0	2	1	1	0
34	1	0	1	2	0	0	0	3	1	1	0
39	1	0	3	3	0	0	0	2	1	1	0
63	1	0	1	3	0	0	0	2	1	1	0
82	1	0	2	3	0	0	0	2	1	1	0
124	1	0	2	3	0	0	0	2	1	1	0
128	1	0	2	3	0	0	0	2	1	1	0
129	1	0	1	1	0	0	0	2	1	1	0
172	1	0	1	2	0	0	0	2	1	1	0
209	1	0	2	3	0	0	0	2	1	1	0
212	1	0	3	3	0	0	0	2	1	1	0
236	1	0	1	3	0	0	0	2	1	1	0
237	1	0	3	3	0	0	0	2	1	1	0
246	1	0	2	3	0	0	0	2	1	1	0
249	1	0	2	3	0	0	0	2	1	1	0
258	1	1	1	1	0	0	0	2	1	1	0
261	1	1	3	1	0	0	0	1	1	1	0
269	1	1	2	3	0	0	0	2	1	1	0
274	1	1	3	3	0	0	0	3	1	1	0
276	1	1	2	3	0	0	0	1	1	1	0
280	1	1	1	3	0	0	0	2	1	1	0
282	1	1	3	3	0	0	0	2	1	1	0
289	1	1	1	3	0	0	0	2	1	1	0
324	1	1	1	1	0	0	0	2	1	1	0
327	1	1	3	3	0	0	0	2	1	1	0
332	1	1	3	3	0	0	0	2	1	1	0
338	1	1	3	3	0	0	0	2	1	1	0
340	1	1	1	1	0	0	0	2	1	1	0
341	1	1	3	3	0	0	0	2	1	1	0
343	1	1	1	3	0	0	0	2	1	1	0
356	1	1	2	2	0	0	0	2	1	1	0
362	1	1	2	3	0	0	0	2	1	1	0
371	1	1	1	1	0	0	0	2	1	1	0
398	1	1	3	3	0	0	0	3	1	1	0
405	1	1	2	3	0	0	0	2	1	1	0
417	1	1	1	3	0	0	0	2	1	1	0
422	1	1	3	1	0	0	0	2	1	1	0
447	1	1	2	2	0	0	0	3	1	1	0
450	1	1	2	1	0	0	0	2	1	1	0
462	1	1	2	3	0	0	0	2	1	1	0
469	1	1	3	3	0	0	0	2	1	1	0
470	1	1	3	1	0	0	0	2	1	1	0
476	1	1	3	3	0	0	0	2	1	1	0
479	1	1	1	3	0	0	0	2	1	1	0
480	1	1	1	3	0	0	0	2	1	1	0
491	1	1	1	3	0	0	0	2	1	1	0
492	1	1	2	1	0	0	0	2	1	1	0
23	1	0	3	3	0	0	0	2	2	1	0
61	1	0	2	3	0	0	0	2	3	1	0
83	1	0	2	3	0	0	0	3	2	1	0
89	1	0	3	1	0	0	0	2	2	1	0
118	1	0	3	3	0	0	0	2	3	1	0
125	1	0	3	3	0	0	0	2	2	1	0
146	1	0	1	3	0	0	0	2	2	1	0
148	1	0	2	3	0	0	0	3	3	1	0
151	1	0	3	2	0	0	0	3	3	1	0
153	1	0	2	1	0	0	0	3	2	1	0
166	1	0	1	1	0	0	0	2	2	1	0
173	1	0	3	2	0	0	0	3	2	1	0
174	1	0	3	1	0	0	0	2	2	1	0
180	1	0	1	1	0	0	0	2	2	1	0
182	1	0	3	3	0	0	0	2	2	1	0
190	1	0	2	3	0	0	0	2	3	1	0
192	1	0	2	1	0	0	0	2	2	1	0
201	1	0	1	2	0	0	0	2	3	1	0
203	1	0	2	3	0	0	0	2	2	1	0
208	1	0	3	3	0	0	0	2	2	1	0
211	1	0	1	3	0	0	0	2	2	1	0
216	1	0	3	3	0	0	0	2	2	1	0
219	1	0	2	3	0	0	0	2	3	1	0
221	1	0	3	3	0	0	0	2	3	1	0
223	1	0	3	1	0	0	0	2	3	1	0
263	1	1	3	3	0	0	0	2	2	1	0
291	1	1	3	3	0	0	0	2	3	1	0
293	1	1	2	1	0	0	0	2	3	1	0
322	1	1	2	1	0	0	0	2	2	1	0
333	1	1	3	2	0	0	0	2	2	1	0
370	1	1	1	3	0	0	0	2	2	1	0
383	1	1	1	1	0	0	0	2	2	1	0
384	1	1	2	3	0	0	0	2	2	1	0
390	1	1	1	1	0	0	0	2	2	1	0
397	1	1	3	1	0	0	0	2	2	1	0
402	1	1	1	2	0	0	0	3	3	1	0
409	1	1	3	1	0	0	0	2	2	1	0
425	1	1	1	3	0	0	0	3	2	1	0
451	1	1	2	1	0	0	0	3	2	1	0
452	1	1	1	2	0	0	0	3	3	1	0
474	1	1	2	1	0	0	0	2	2	1	0
487	1	1	2	3	0	0	0	2	2	1	0
490	1	1	1	3	0	0	0	2	2	1	0
281	1	1	1	3	1	0	0	3	1	1	0
317	1	1	3	3	1	0	0	2	1	1	0
318	1	1	2	1	1	0	0	2	1	1	0
335	1	1	3	1	1	0	0	2	1	1	0
488	1	1	2	1	1	0	0	2	1	1	0
52	1	0	2	1	1	0	0	2	3	1	0
56	1	0	1	3	1	0	0	2	3	1	0
58	1	0	2	1	1	0	0	3	2	1	0
64	1	0	2	2	1	0	0	2	2	1	0
121	1	0	3	3	1	0	0	2	3	1	0
260	1	1	3	3	1	0	0	2	2	1	0
268	1	1	3	2	1	0	0	3	2	1	0
27	1	0	2	2	1	1	0	2	3	1	0
99	1	0	3	3	0	0	1	2	1	1	0
100	1	0	1	1	0	0	1	2	1	1	0
186	1	0	1	3	0	0	1	2	1	1	0
234	1	0	1	3	0	0	1	2	1	1	0
248	1	0	3	3	0	0	1	2	1	1	0
270	1	1	1	3	0	0	1	1	1	1	0
296	1	1	2	3	0	0	1	2	1	1	0
359	1	1	2	1	0	0	1	1	1	1	0
382	1	1	2	3	0	0	1	3	1	1	0
413	1	1	2	2	0	0	1	2	1	1	0
439	1	1	1	1	0	0	1	2	1	1	0
459	1	1	3	3	0	0	1	2	1	1	0
499	1	1	2	3	0	0	1	2	1	1	0
98	1	0	2	3	0	0	1	1	2	1	0
133	1	0	3	3	0	0	1	2	3	1	0
218	1	0	3	2	0	0	1	2	3	1	0
401	1	1	2	3	0	0	1	2	2	1	0
458	1	1	3	3	1	0	1	3	1	1	0
466	1	1	1	1	1	0	1	2	1	1	0
307	1	1	2	1	0	0	0	2	1	1	0
264	1	1	1	3	0	0	0	2	1	0	1
426	1	1	2	3	0	0	0	2	1	0	1
254	1	1	2	1	0	0	0	2	2	0	1
51	1	0	3	3	1	1	0	2	2	0	1
37	1	0	1	3	0	0	0	3	1	1	1
93	1	0	1	2	0	0	0	3	1	1	1
104	1	0	2	3	0	0	0	2	1	1	1
107	1	0	3	3	0	0	0	2	1	1	1
117	1	0	1	1	0	0	0	2	1	1	1
163	1	0	1	2	0	0	0	3	1	1	1
188	1	0	3	1	0	0	0	2	1	1	1
205	1	0	3	3	0	0	0	2	1	1	1
213	1	0	2	3	0	0	0	2	1	1	1
217	1	0	3	3	0	0	0	2	1	1	1
220	1	0	3	3	0	0	0	2	1	1	1
228	1	0	1	3	0	0	0	2	1	1	1
238	1	0	3	1	0	0	0	2	1	1	1
243	1	0	2	3	0	0	0	2	1	1	1
245	1	0	3	2	0	0	0	3	1	1	1
266	1	1	2	3	0	0	0	3	1	1	1
290	1	1	1	2	0	0	0	2	1	1	1
294	1	1	1	3	0	0	0	3	1	1	1
319	1	1	2	3	0	0	0	2	1	1	1
331	1	1	1	2	0	0	0	2	1	1	1
351	1	1	1	1	0	0	0	3	1	1	1
353	1	1	2	3	0	0	0	3	1	1	1
428	1	1	1	1	0	0	0	2	1	1	1
437	1	1	1	2	0	0	0	2	1	1	1
445	1	1	3	2	0	0	0	2	1	1	1
446	1	1	2	1	0	0	0	2	1	1	1
454	1	1	2	1	0	0	0	3	1	1	1
10	1	0	2	3	0	0	0	2	3	1	1
16	1	0	3	3	0	0	0	2	2	1	1
32	1	0	1	1	0	0	0	3	2	1	1
35	1	0	1	3	0	0	0	2	2	1	1
38	1	0	2	3	0	0	0	2	3	1	1
41	1	0	3	3	0	0	0	2	2	1	1
74	1	0	3	2	0	0	0	2	2	1	1
81	1	0	2	3	0	0	0	3	2	1	1
84	1	0	3	1	0	0	0	3	2	1	1
88	1	0	3	3	0	0	0	2	3	1	1
91	1	0	3	3	0	0	0	3	2	1	1
94	1	0	1	2	0	0	0	2	2	1	1
96	1	0	3	1	0	0	0	3	2	1	1
105	1	0	2	3	0	0	0	2	2	1	1
108	1	0	2	1	0	0	0	3	2	1	1
115	1	0	3	3	0	0	0	2	2	1	1
136	1	0	2	2	0	0	0	3	3	1	1
138	1	0	2	1	0	0	0	2	2	1	1
139	1	0	1	3	0	0	0	3	3	1	1
140	1	0	2	1	0	0	0	2	3	1	1
144	1	0	2	1	0	0	0	3	2	1	1
149	1	0	2	3	0	0	0	3	2	1	1
150	1	0	3	1	0	0	0	2	2	1	1
154	1	0	2	3	0	0	0	2	2	1	1
156	1	0	2	1	0	0	0	3	2	1	1
159	1	0	2	2	0	0	0	2	3	1	1
161	1	0	1	2	0	0	0	3	2	1	1
165	1	0	1	2	0	0	0	2	3	1	1
171	1	0	2	3	0	0	0	2	2	1	1
175	1	0	2	2	0	0	0	3	2	1	1
178	1	0	1	3	0	0	0	3	2	1	1
181	1	0	1	2	0	0	0	3	2	1	1
184	1	0	2	1	0	0	0	3	2	1	1
185	1	0	2	1	0	0	0	3	2	1	1
194	1	0	1	2	0	0	0	3	2	1	1
195	1	0	2	1	0	0	0	3	2	1	1
196	1	0	1	2	0	0	0	3	2	1	1
198	1	0	2	2	0	0	0	3	2	1	1
199	1	0	2	1	0	0	0	3	2	1	1
200	1	0	3	2	0	0	0	2	2	1	1
202	1	0	1	1	0	0	0	2	3	1	1
204	1	0	3	3	0	0	0	3	2	1	1
214	1	0	3	3	0	0	0	2	2	1	1
215	1	0	1	1	0	0	0	2	2	1	1
224	1	0	2	2	0	0	0	3	2	1	1
229	1	0	1	3	0	0	0	3	2	1	1
231	1	0	1	1	0	0	0	2	2	1	1
232	1	0	1	1	0	0	0	2	2	1	1
233	1	0	1	2	0	0	0	2	3	1	1
235	1	0	1	1	0	0	0	2	3	1	1
240	1	0	3	2	0	0	0	3	2	1	1
244	1	0	1	3	0	0	0	2	2	1	1
251	1	1	1	2	0	0	0	2	2	1	1
255	1	1	1	2	0	0	0	2	3	1	1
256	1	1	1	2	0	0	0	1	2	1	1
267	1	1	1	3	0	0	0	3	2	1	1
285	1	1	1	1	0	0	0	2	2	1	1
292	1	1	2	1	0	0	0	2	3	1	1
315	1	1	2	1	0	0	0	3	2	1	1
326	1	1	2	3	0	0	0	3	2	1	1
329	1	1	2	2	0	0	0	2	3	1	1
345	1	1	1	1	0	0	0	3	2	1	1
350	1	1	1	1	0	0	0	3	2	1	1
369	1	1	1	3	0	0	0	3	2	1	1
380	1	1	3	3	0	0	0	3	2	1	1
385	1	1	1	3	0	0	0	3	2	1	1
403	1	1	1	1	0	0	0	2	2	1	1
420	1	1	1	1	0	0	0	3	2	1	1
421	1	1	2	3	0	0	0	2	2	1	1
423	1	1	1	1	0	0	0	2	2	1	1
424	1	1	1	1	0	0	0	3	2	1	1
448	1	1	1	2	0	0	0	2	2	1	1
464	1	1	2	3	0	0	0	3	2	1	1
465	1	1	2	2	0	0	0	3	2	1	1
467	1	1	1	1	0	0	0	2	2	1	1
486	1	1	2	1	0	0	0	3	2	1	1
493	1	1	2	1	0	0	0	2	2	1	1
500	1	1	2	2	0	0	0	3	2	1	1
127	1	0	3	2	1	0	0	2	1	1	1
287	1	1	1	1	1	0	0	3	1	1	1
295	1	1	1	1	1	0	0	3	1	1	1
358	1	1	2	1	1	0	0	2	1	1	1
375	1	1	2	1	1	0	0	3	1	1	1
400	1	1	1	1	1	0	0	3	1	1	1
478	1	1	1	1	1	0	0	3	1	1	1
484	1	1	3	2	1	0	0	3	1	1	1
11	1	0	1	2	1	0	0	2	3	1	1
20	1	0	3	1	1	0	0	2	3	1	1
24	1	0	1	1	1	0	0	2	2	1	1
25	1	0	2	1	1	0	0	2	3	1	1
28	1	0	2	1	1	0	0	3	2	1	1
31	1	0	2	3	1	0	0	3	2	1	1
33	1	0	2	1	1	0	0	3	2	1	1
43	1	0	1	1	1	0	0	2	3	1	1
48	1	0	2	1	1	0	0	2	2	1	1
59	1	0	3	1	1	0	0	2	3	1	1
79	1	0	1	3	1	0	0	3	2	1	1
110	1	0	1	1	1	0	0	2	3	1	1
114	1	0	1	2	1	0	0	3	2	1	1
123	1	0	2	1	1	0	0	2	3	1	1
189	1	0	2	2	1	0	0	2	3	1	1
275	1	1	1	2	1	0	0	2	2	1	1
286	1	1	1	1	1	0	0	3	2	1	1
305	1	1	2	2	1	0	0	3	2	1	1
309	1	1	2	2	1	0	0	3	3	1	1
321	1	1	3	1	1	0	0	3	2	1	1
342	1	1	2	1	1	0	0	3	2	1	1
346	1	1	2	2	1	0	0	3	2	1	1
360	1	1	1	2	1	0	0	3	2	1	1
389	1	1	1	1	1	0	0	3	2	1	1
441	1	1	1	2	1	0	0	3	2	1	1
460	1	1	1	1	1	0	0	3	2	1	1
473	1	1	2	1	1	0	0	3	2	1	1
85	1	0	1	3	0	1	0	3	1	1	1
40	1	0	3	3	0	1	0	1	2	1	1
164	1	0	1	2	0	1	0	2	2	1	1
456	1	1	1	3	0	1	0	2	2	1	1
97	1	0	1	3	1	1	0	3	1	1	1
349	1	1	2	1	1	1	0	3	1	1	1
15	1	0	2	1	1	1	0	3	2	1	1
17	1	0	2	1	1	1	0	2	2	1	1
47	1	0	1	1	1	1	0	2	2	1	1
72	1	0	1	2	1	1	0	3	2	1	1
73	1	0	1	2	1	1	0	3	2	1	1
116	1	0	3	3	1	1	0	2	2	1	1
126	1	0	2	3	0	0	1	2	1	1	1
143	1	0	1	3	0	0	1	3	1	1	1
207	1	0	1	3	0	0	1	3	1	1	1
468	1	1	3	3	0	0	1	2	1	1	1
106	1	0	3	1	0	0	1	2	3	1	1
147	1	0	3	3	0	0	1	2	2	1	1
158	1	0	3	3	0	0	1	2	2	1	1
167	1	0	1	1	0	0	1	3	3	1	1
176	1	0	2	3	0	0	1	3	2	1	1
297	1	1	3	2	0	0	1	1	2	1	1
443	1	1	1	3	0	0	1	3	2	1	1
430	1	1	1	3	1	0	1	3	1	1	1
431	1	1	1	1	0	0		2	2	1	1
363	1	1	1	2	0	0	0	2	1	1	0
444	1	1	1	3	0	0	0	2	1	1	0
352	1	1	3	2	1	0	0	3	1	0	1
26	1	0	2	1	0	0	0	2	1	1	1
92	1	0	2	2	0	0	1	2	2	0	0
348	1	1	3	2	1	0	0	2	2	1	0
373	1	1	1	1	0	0	1	2	1	1	0
374	1	1	2	3	0	0	1	2	1	1	0
197	1	0	2	2	0	0	1	2	2	1	0
145	1	0	1	3	0	0	0	1	1	1	0
477	1	1	1	3	0	0	0	2	1	1	0
427	1	1	1	3	0	0	0	2	2	1	0
429	1	1	2	1	0	0	1	2	2	1	0
168	1	0	1	2	0	0	0	3	1	1	1
304	1	1	2	1	0	0	0	2	1	1	1
475	1	1	1	1	0	0	0	3	1	1	1
13	1	0	2	1	0	0	0	2	3	1	1
90	1	0	2	1	0	0	0	3	2	1	1
3	1	0	3	1	1	0	0	2	2	1	1
21	1	0	3	2	1	0	0	2	3	1	1
392	1	1	1	3	0	0	1	3	1	1	1
442	1	1	2	2	0	0	1	3	2	1	1
323	1	1	3	3	0	0	0	2	1	1	1
137	1	0	2	1	0	0	0	2	2	1	1
354	1	1	2	3	0	0	0	2	2	1	1
432	1	1	1	1	0	0	0	2	2	1	1
377	1	1	1	2	0	0	1	3	1	1	1
132	1	0	1	1	0	0	1	2	2	1	1
440	1	1	2	1	1	0	1	2	2	1	1
239	1	0	2	3	0	0	0	2	1	0	0
494	1	1	2	3	0	0	0	2	2	0	0
50	1	0	3	1	1	0	0	1	2	0	0
191	1	0	1	3	0	0	1	1	1	0	0
103	1	0	1	3	0	0	0	1	1	0	0
226	1	0	1	2	0	0	0	2	1	0	0
271	1	1	3	3	0	0	0	1	1	0	0
157	1	0	2	3	0	0	1	1	2	0	0
29	1	0	2	1	0	0	0	1	1	1	0
227	1	0	1	3	0	0	0	2	1	1	0
230	1	0	3	3	0	0	0	2	1	1	0
334	1	1	3	3	0	0	0	2	1	1	0
416	1	1	2	3	0	0	0	1	1	1	0
481	1	1	1	2	0	0	0	2	1	1	0
495	1	1	3	3	0	0	0	1	1	1	0
49	1	0	1	3	0	0	0	2	2	1	0
62	1	0	2	3	0	0	1	1	1	1	0
262	1	1	2	3	0	0	1	2	1	1	0
339	1	1	2	3	0	0	1	2	1	1	0
344	1	1	3	1	0	0	1	2	1	1	0
131	1	0	1	3	0	0	0	2	1	1	0
179	1	0	2	2	0	0	0	2	1	1	0
225	1	0	3	2	0	0	0	2	1	1	0
355	1	1	3	3	0	0	0	1	1	1	0
367	1	1	2	3	0	0	0	2	1	1	0
53	1	0	2	1	0	0	0	2	2	1	0
78	1	0	1	3	0	0	0	1	2	1	0
95	1	0	2	3	0	0	0	2	2	1	0
152	1	0	1	2	0	0	0	1	2	1	0
162	1	0	2	3	0	0	0	1	3	1	0
177	1	0		3	0	0	0	2	2	1	0
193	1	0	2	3	0	0	0	2	2	1	0
160	1	0	2	2	0	0	1	2	1	1	0
364	1	1	3	2	0	0	1	1	1	1	0
45	1	0	2	3	0	0	1	2	1	1	1
2	1	0	2	3	0	0	0	2	1	1	1
30	1	0	3	3	0	0	0	2	1	1	1
241	1	0	1	3	0	0	0	2	1	1	1
57	1	0	3	3	1	0	0	2	1	1	1
1	1	0	3	2	1	0	0	1	2	1	1
155	1	0	2	3	0	0	1	1	1	1	1
313	1	1	2	3	0	0	0	2	2	0	0
87	1	0	3	3	0	0	0	2	1	1	0
247	1	0	1	3	0	0	0	2	1	1	0
314	1	1	3	3	0	0	0	2	1	1	0
395	1	1	1	2	0	0	0	1	1	1	0
461	1	1	1	3	0	0	0	2	1	1	0
303	1	1	1	1	0	1	0	2	2	1	0
284	1	1	1	1	0	0	1	2	1	1	0
277	1	1	1	3	0	0	0	2	1	1	0
347	1	1	2	3	0	0	0	2	1	1	0
489	1	1	3	3	0	0	0	1	1	1	0
66	1	0	2	3	0	0	0	2	2	1	0
183	1	0	1	3	0	0	1	1	1	1	0
300	1	1	3	2	0	0	1	3	1	1	0
407	1	1	3	3	0	0	1	2	2	1	0
387	1	1	1	3	0	0	0	3	1	1	1
19	1	0	2	3	0	0	0	2	2	1	1
44	1	0	1	2	0	0	0	3	2	1	1
368	1	1	3	2	0	0	1	3	2	1	1
60	1	0	2	3	0	0	0	2	1	1	1
134	1	0	2	3	0	0	0	2	1	1	1
436	1	1	1	2	0	0	0	2	1	1	1

## Sheet: coding reg.prox
LP	Gestość KOD	Zam KOD	BMI KOD	Wiek KOD	Wapń KOD	Wit D KOD	Osteo KOD	Akt przeszła KOD	Akt KOD	Eks przeszła KOD	Eks obecna KOD
67	0	0	2	3	0	0	0	2	1	0	0
119	0	0	2	3	0	0	0	2	1	0	0
273	0	1	2	3	0	0	0	2	1	0	0
278	0	1	2	3	0	0	0	2	1	0	0
302	0	1	2	3	0	0	0	2	1	0	0
306	0	1	2	3	0	0	0	2	1	0	0
320	0	1	2	3	0	0	0	2	1	0	0
406	0	1	2	3	0	0	0	2	1	0	0
463	0	1	2	3	0	0	0	1	1	0	0
483	0	1	2	3	0	0	1	2	1	0	0
272	0	1	2	1	0	0	0	2	1	0	0
455	0	1	2	1	0	0	0	2	1	0	0
69	0	0	1	3	0	0	0	2	1	0	0
70	0	0	1	3	0	0	0	2	1	0	0
76	0	0	1	3	0	0	0	2	1	0	0
206	0	0	1	3	0	0	0	2	1	0	0
242	0	0	1	3	0	0	1	3	1	0	0
279	0	1	1	3	0	0	0	2	1	0	0
379	0	1	1	3	0	0	1	2	1	0	0
386	0	1	1	3	0	0	0	1	1	0	0
396	0	1	1	3	0	0	0	2	1	0	0
312	0	1	1	1	0	0	1	2	1	0	0
435	0	1	1	1	0	0	0	2	1	0	0
325	0	1	1	2	0	0	1	2	1	0	0
361	0	1	1	2	0	0	1	2	1	0	0
122	0	0	3	3	0	0	0	2	1	0	0
169	0	0	3	3	0	0	1	1	1	0	0
288	0	1	3	3	0	0	0	2	1	0	0
365	0	1	3	3	0	0	0	2	1	0	0
372	0	1	3	3	0	0	0	1	1	0	0
253	0	1	3	1	0	0	0	1	1	0	0
408	0	1	3	1	0	0	0	1	1	0	0
283	0	1	2	3	0	0	0	1	2	0	0
257	0	1	1	3	0	0	0	2	2	0	0
259	0	1	1	3	0	0	0	2	2	0	0
357	0	1	1	3	0	0	0	2	2	0	0
71	0	0	3	3	0	0	0	1	2	0	0
410	0	1	2	3	1	0	1	2	1	0	0
92	0	0	2	2	0	0	1	2	2	0	0
239	0	0	2	3	0	0	0	2	1	0	0
187	0	0	1	3	0	0	0	2	1	0	0
191	0	0	1	3	0	0	1	1	1	0	0
457	0	1	3	3	0	0	0	2	1	0	0
494	0	1	2	3	0	0	0	2	2	0	0
50	0	0	3	1	1	0	0	1	2	0	0
388	0	1	2	3	0	0	0	2	1	0	0
313	0	1	2	3	0	0	0	2	2	0	0
328	0	1	1	2	0	0	1	3	2	0	0
18	0	0	2	3	0	0	0	1	1	0	0
301	0	1	2	3	0	0	0	1	1	0	0
310	0	1	2	3	0	0	0	1	1	0	0
311	0	1	2	3	0	0	0	2	1	0	0
366	0	1	2	3	0	0	0	2	1	0	0
411	0	1	2	3	0	0	0	1	1	0	0
103	0	0	1	3	0	0	0	1	1	0	0
378	0	1	1	3	0	0	0	2	1	0	0
226	0	0	1	2	0	0	0	2	1	0	0
271	0	1	3	3	0	0	0	1	1	0	0
308	0	1	3	3	0	0	0	1	1	0	0
438	0	1	3	3	0	0	0	1	1	0	0
157	0	0	2	3	0	0	1	1	2	0	0
75	0	0	3	3	0	0	0	1	2	0	0
414	0	1	2	3	0	0	1	2	1	0	0
8	0	0	2	3	0	0	0	2	1	1	0
42	0	0	2	3	0	0	0	2	1	1	0
65	0	0	2	3	0	0	0	2	1	1	0
82	0	0	2	3	0	0	0	2	1	1	0
101	0	0	2	3	0	0	1	2	1	1	0
124	0	0	2	3	0	0	0	2	1	1	0
128	0	0	2	3	0	0	0	2	1	1	0
135	0	0	2	3	0	0	0	2	1	1	0
209	0	0	2	3	0	0	0	2	1	1	0
210	0	0	2	3	0	0	0	2	1	1	0
246	0	0	2	3	0	0	0	2	1	1	0
249	0	0	2	3	0	0	0	2	1	1	0
269	0	1	2	3	0	0	0	2	1	1	0
276	0	1	2	3	0	0	0	1	1	1	0
296	0	1	2	3	0	0	1	2	1	1	0
316	0	1	2	3	0	0	0	1	1	1	0
336	0	1	2	3	0	0	0	2	1	1	0
362	0	1	2	3	0	0	0	2	1	1	0
376	0	1	2	3	0	0	0	2	1	1	0
382	0	1	2	3	0	0	1	3	1	1	0
405	0	1	2	3	0	0	0	2	1	1	0
434	0	1	2	3	0	0	0	1	1	1	0
462	0	1	2	3	0	0	0	2	1	1	0
498	0	1	2	3	0	0	0	2	1	1	0
499	0	1	2	3	0	0	1	2	1	1	0
359	0	1	2	1	0	0	1	1	1	1	0
356	0	1	2	2	0	0	0	2	1	1	0
413	0	1	2	2	0	0	1	2	1	1	0
447	0	1	2	2	0	0	0	3	1	1	0
485	0	1		3	0	0	1	2	1	1	0
22	0	0	1	3	0	0	0	2	1	1	0
63	0	0	1	3	0	0	0	2	1	1	0
109	0	0	1	3	0	0	0	2	1	1	0
113	0	0	1	3	0	0	0	2	1	1	0
186	0	0	1	3	0	0	1	2	1	1	0
234	0	0	1	3	0	0	1	2	1	1	0
236	0	0	1	3	0	0	0	2	1	1	0
270	0	1	1	3	0	0	1	1	1	1	0
280	0	1	1	3	0	0	0	2	1	1	0
289	0	1	1	3	0	0	0	2	1	1	0
343	0	1	1	3	0	0	0	2	1	1	0
412	0	1	1	3	0	0	0	2	1	1	0
417	0	1	1	3	0	0	0	2	1	1	0
453	0	1	1	3	0	0	0	2	1	1	0
479	0	1	1	3	0	0	0	2	1	1	0
480	0	1	1	3	0	0	0	2	1	1	0
491	0	1	1	3	0	0	0	2	1	1	0
496	0	1	1	3	0	0	0	2	1	1	0
100	0	0	1	1	0	0	1	2	1	1	0
129	0	0	1	1	0	0	0	2	1	1	0
340	0	1	1	1	0	0	0	2	1	1	0
439	0	1	1	1	0	0	1	2	1	1	0
34	0	0	1	2	0	0	0	3	1	1	0
39	0	0	3	3	0	0	0	2	1	1	0
99	0	0	3	3	0	0	1	2	1	1	0
212	0	0	3	3	0	0	0	2	1	1	0
248	0	0	3	3	0	0	1	2	1	1	0
274	0	1	3	3	0	0	0	3	1	1	0
282	0	1	3	3	0	0	0	2	1	1	0
327	0	1	3	3	0	0	0	2	1	1	0
332	0	1	3	3	0	0	0	2	1	1	0
338	0	1	3	3	0	0	0	2	1	1	0
341	0	1	3	3	0	0	0	2	1	1	0
459	0	1	3	3	0	0	1	2	1	1	0
469	0	1	3	3	0	0	0	2	1	1	0
476	0	1	3	3	0	0	0	2	1	1	0
422	0	1	3	1	0	0	0	2	1	1	0
98	0	0	2	3	0	0	1	1	2	1	0
384	0	1	2	3	0	0	0	2	2	1	0
401	0	1	2	3	0	0	1	2	2	1	0
487	0	1	2	3	0	0	0	2	2	1	0
192	0	0	2	1	0	0	0	2	2	1	0
322	0	1	2	1	0	0	0	2	2	1	0
474	0	1	2	1	0	0	0	2	2	1	0
146	0	0	1	3	0	0	0	2	2	1	0
381	0	1	1	3	0	0	0	2	2	1	0
490	0	1	1	3	0	0	0	2	2	1	0
383	0	1	1	1	0	0	0	2	2	1	0
390	0	1	1	1	0	0	0	2	2	1	0
433	0	1	1	1	0	0	0	2	2	1	0
14	0	0	3	3	0	0	0	2	2	1	0
23	0	0	3	3	0	0	0	2	2	1	0
182	0	0	3	3	0	0	0	2	2	1	0
89	0	0	3	1	0	0	0	2	2	1	0
190	0	0	2	3	0	0	0	2	3	1	0
219	0	0	2	3	0	0	0	2	3	1	0
133	0	0	3	3	0	0	1	2	3	1	0
223	0	0	3	1	0	0	0	2	3	1	0
112	0	0	2	3	1	0	0	2	1	1	0
7	0	0	3	3	1	0	0	2	2	1	0
52	0	0	2	1	1	0	0	2	3	1	0
46	0	0	2	3	0	1	0	2	1	1	0
4	0	0	3	3	0	1	0	2	1	1	0
12	0	0	2	3	0	1	0	1	2	1	0
444	0	1	1	3	0	0	0	2	1	1	0
363	0	1	1	2	0	0	0	2	1	1	0
374	0	1	2	3	0	0	1	2	1	1	0
373	0	1	1	1	0	0	1	2	1	1	0
197	0	0	2	2	0	0	1	2	2	1	0
62	0	0	2	3	0	0	1	1	1	1	0
262	0	1	2	3	0	0	1	2	1	1	0
299	0	1	2	3	0	0	0	2	1	1	0
339	0	1	2	3	0	0	1	2	1	1	0
416	0	1	2	3	0	0	0	1	1	1	0
29	0	0	2	1	0	0	0	1	1	1	0
227	0	0	1	3	0	0	0	2	1	1	0
415	0	1	1	3	0	0	0	2	1	1	0
419	0	1	1	3	0	0	0	2	1	1	0
481	0	1	1	2	0	0	0	2	1	1	0
230	0	0	3	3	0	0	0	2	1	1	0
334	0	1	3	3	0	0	0	2	1	1	0
495	0	1	3	3	0	0	0	1	1	1	0
344	0	1	3	1	0	0	1	2	1	1	0
49	0	0	1	3	0	0	0	2	2	1	0
247	0	0	1	3	0	0	0	2	1	1	0
330	0	1	1	3	0	0	0	2	1	1	0
394	0	1	1	3	0	0	0	2	1	1	0
404	0	1	1	3	0	0	0	2	1	1	0
461	0	1	1	3	0	0	0	2	1	1	0
284	0	1	1	1	0	0	1	2	1	1	0
87	0	0	3	3	0	0	0	2	1	1	0
145	0	0	1	3	0	0	0	1	1	1	0
477	0	1	1	3	0	0	0	2	1	1	0
427	0	1	1	3	0	0	0	2	2	1	0
130	0	0	2	3	0	0	0	2	1	1	0
250	0	0	2	3	0	0	0	2	1	1	0
367	0	1	2	3	0	0	0	2	1	1	0
399	0	1	2	3	0	0	0	1	1	1	0
160	0	0	2	2	0	0	1	2	1	1	0
179	0	0	2	2	0	0	0	2	1	1	0
131	0	0	1	3	0	0	0	2	1	1	0
265	0	1	1	3	0	0	0	2	1	1	0
482	0	1	1	3	0	0	1	1	1	1	0
86	0	0	1	1	0	0	0	2	1	1	0
54	0	0	3	3	0	0	0	1	1	1	0
170	0	0	3	3	0	0	1	2	1	1	0
298	0	1	3	3	0	0	0	2	1	1	0
355	0	1	3	3	0	0	0	1	1	1	0
225	0	0	3	2	0	0	0	2	1	1	0
364	0	1	3	2	0	0	1	1	1	1	0
95	0	0	2	3	0	0	0	2	2	1	0
193	0	0	2	3	0	0	0	2	2	1	0
53	0	0	2	1	0	0	0	2	2	1	0
177	0	0		3	0	0	0	2	2	1	0
78	0	0	1	3	0	0	0	1	2	1	0
337	0	1	1	3	0	0	1	2	2	1	0
152	0	0	1	2	0	0	0	1	2	1	0
497	0	1	1	2	0	0	1	2	2	1	0
162	0	0	2	3	0	0	0	1	3	1	0
55	0	0	2	3	0	0	0	2	1	1	0
347	0	1	2	3	0	0	0	2	1	1	0
471	0	1	2	3	0	0	0	2	1	1	0
36	0	0	1	3	0	0	0	2	1	1	0
183	0	0	1	3	0	0	1	1	1	1	0
277	0	1	1	3	0	0	0	2	1	1	0
77	0	0	3	3	0	0	1	1	1	1	0
489	0	1	3	3	0	0	0	1	1	1	0
300	0	1	3	2	0	0	1	3	1	1	0
66	0	0	2	3	0	0	0	2	2	1	0
120	0	0	2	3	0	0	0	2	2	1	0
407	0	1	3	3	0	0	1	2	2	1	0
307	0	1	2	1	0	0	0	2	1	1	0
426	0	1	2	3	0	0	0	2	1	0	1
51	0	0	3	3	1	1	0	2	2	0	1
243	0	0	2	3	0	0	0	2	1	1	1
266	0	1	2	3	0	0	0	3	1	1	1
319	0	1	2	3	0	0	0	2	1	1	1
446	0	1	2	1	0	0	0	2	1	1	1
37	0	0	1	3	0	0	0	3	1	1	1
143	0	0	1	3	0	0	1	3	1	1	1
228	0	0	1	3	0	0	0	2	1	1	1
294	0	1	1	3	0	0	0	3	1	1	1
117	0	0	1	1	0	0	0	2	1	1	1
428	0	1	1	1	0	0	0	2	1	1	1
331	0	1	1	2	0	0	0	2	1	1	1
437	0	1	1	2	0	0	0	2	1	1	1
6	0	0	3	3	0	0	1	2	1	1	1
217	0	0	3	3	0	0	0	2	1	1	1
220	0	0	3	3	0	0	0	2	1	1	1
449	0	1	3	3	0	0	0	2	1	1	1
188	0	0	3	1	0	0	0	2	1	1	1
445	0	1	3	2	0	0	0	2	1	1	1
154	0	0	2	3	0	0	0	2	2	1	1
171	0	0	2	3	0	0	0	2	2	1	1
326	0	1	2	3	0	0	0	3	2	1	1
421	0	1	2	3	0	0	0	2	2	1	1
138	0	0	2	1	0	0	0	2	2	1	1
369	0	1	1	3	0	0	0	3	2	1	1
215	0	0	1	1	0	0	0	2	2	1	1
285	0	1	1	1	0	0	0	2	2	1	1
403	0	1	1	1	0	0	0	2	2	1	1
423	0	1	1	1	0	0	0	2	2	1	1
431	0	1	1	1	0	0		2	2	1	1
204	0	0	3	3	0	0	0	3	2	1	1
214	0	0	3	3	0	0	0	2	2	1	1
10	0	0	2	3	0	0	0	2	3	1	1
418	0	1	1	1	0	0	0	3	3	1	1
48	0	0	2	1	1	0	0	2	2	1	1
25	0	0	2	1	1	0	0	2	3	1	1
11	0	0	1	2	1	0	0	2	3	1	1
456	0	1	1	3	0	1	0	2	2	1	1
40	0	0	3	3	0	1	0	1	2	1	1
392	0	1	1	3	0	0	1	3	1	1	1
13	0	0	2	1	0	0	0	2	3	1	1
21	0	0	3	2	1	0	0	2	3	1	1
45	0	0	2	3	0	0	1	2	1	1	1
111	0	0	1	3	0	0	1	2	1	1	1
19	0	0	2	3	0	0	0	2	2	1	1
377	0	1	1	2	0	0	1	3	1	1	1
137	0	0	2	1	0	0	0	2	2	1	1
132	0	0	1	1	0	0	1	2	2	1	1
2	0	0	2	3	0	0	0	2	1	1	1
141	0	0	2	3	0	0	1	1	1	1	1
155	0	0	2	3	0	0	1	1	1	1	1
30	0	0	3	3	0	0	0	2	1	1	1
1	0	0	3	2	1	0	0	1	2	1	1
60	0	0	2	3	0	0	0	2	1	1	1
134	0	0	2	3	0	0	0	2	1	1	1
436	0	1	1	2	0	0	0	2	1	1	1
252	1	1	1	2	0	0	0	2	2	0	0
393	1	1	3	3	0	0	1	2	2	0	0
391	1	1	3	3	0	0	0	2	1	0	0
472	1	1	2	3	0	0	0	2	1	1	0
450	1	1	2	1	0	0	0	2	1	1	0
492	1	1	2	1	0	0	0	2	1	1	0
258	1	1	1	1	0	0	0	2	1	1	0
324	1	1	1	1	0	0	0	2	1	1	0
371	1	1	1	1	0	0	0	2	1	1	0
172	1	0	1	2	0	0	0	2	1	1	0
237	1	0	3	3	0	0	0	2	1	1	0
398	1	1	3	3	0	0	0	3	1	1	0
5	1	0	3	1	0	0	0	2	1	1	0
261	1	1	3	1	0	0	0	1	1	1	0
470	1	1	3	1	0	0	0	2	1	1	0
83	1	0	2	3	0	0	0	3	2	1	0
102	1	0	2	3	0	0	0	2	2	1	0
203	1	0	2	3	0	0	0	2	2	1	0
153	1	0	2	1	0	0	0	3	2	1	0
451	1	1	2	1	0	0	0	3	2	1	0
211	1	0	1	3	0	0	0	2	2	1	0
370	1	1	1	3	0	0	0	2	2	1	0
425	1	1	1	3	0	0	0	3	2	1	0
166	1	0	1	1	0	0	0	2	2	1	0
180	1	0	1	1	0	0	0	2	2	1	0
125	1	0	3	3	0	0	0	2	2	1	0
208	1	0	3	3	0	0	0	2	2	1	0
216	1	0	3	3	0	0	0	2	2	1	0
263	1	1	3	3	0	0	0	2	2	1	0
174	1	0	3	1	0	0	0	2	2	1	0
397	1	1	3	1	0	0	0	2	2	1	0
409	1	1	3	1	0	0	0	2	2	1	0
173	1	0	3	2	0	0	0	3	2	1	0
333	1	1	3	2	0	0	0	2	2	1	0
61	1	0	2	3	0	0	0	2	3	1	0
148	1	0	2	3	0	0	0	3	3	1	0
293	1	1	2	1	0	0	0	2	3	1	0
201	1	0	1	2	0	0	0	2	3	1	0
402	1	1	1	2	0	0	0	3	3	1	0
452	1	1	1	2	0	0	0	3	3	1	0
118	1	0	3	3	0	0	0	2	3	1	0
221	1	0	3	3	0	0	0	2	3	1	0
291	1	1	3	3	0	0	0	2	3	1	0
151	1	0	3	2	0	0	0	3	3	1	0
218	1	0	3	2	0	0	1	2	3	1	0
68	1	0	2	3	1	0	0	2	1	1	0
318	1	1	2	1	1	0	0	2	1	1	0
488	1	1	2	1	1	0	0	2	1	1	0
281	1	1	1	3	1	0	0	3	1	1	0
466	1	1	1	1	1	0	1	2	1	1	0
317	1	1	3	3	1	0	0	2	1	1	0
458	1	1	3	3	1	0	1	3	1	1	0
335	1	1	3	1	1	0	0	2	1	1	0
58	1	0	2	1	1	0	0	3	2	1	0
64	1	0	2	2	1	0	0	2	2	1	0
260	1	1	3	3	1	0	0	2	2	1	0
268	1	1	3	2	1	0	0	3	2	1	0
56	1	0	1	3	1	0	0	2	3	1	0
121	1	0	3	3	1	0	0	2	3	1	0
27	1	0	2	2	1	1	0	2	3	1	0
348	1	1	3	2	1	0	0	2	2	1	0
395	1	1	1	2	0	0	0	1	1	1	0
314	1	1	3	3	0	0	0	2	1	1	0
303	1	1	1	1	0	1	0	2	2	1	0
429	1	1	2	1	0	0	1	2	2	1	0
80	1	0	3	3	0	0	0	2	1	1	0
264	1	1	1	3	0	0	0	2	1	0	1
254	1	1	2	1	0	0	0	2	2	0	1
352	1	1	3	2	1	0	0	3	1	0	1
104	1	0	2	3	0	0	0	2	1	1	1
126	1	0	2	3	0	0	1	2	1	1	1
213	1	0	2	3	0	0	0	2	1	1	1
353	1	1	2	3	0	0	0	3	1	1	1
454	1	1	2	1	0	0	0	3	1	1	1
207	1	0	1	3	0	0	1	3	1	1	1
351	1	1	1	1	0	0	0	3	1	1	1
93	1	0	1	2	0	0	0	3	1	1	1
163	1	0	1	2	0	0	0	3	1	1	1
290	1	1	1	2	0	0	0	2	1	1	1
107	1	0	3	3	0	0	0	2	1	1	1
205	1	0	3	3	0	0	0	2	1	1	1
468	1	1	3	3	0	0	1	2	1	1	1
238	1	0	3	1	0	0	0	2	1	1	1
245	1	0	3	2	0	0	0	3	1	1	1
81	1	0	2	3	0	0	0	3	2	1	1
105	1	0	2	3	0	0	0	2	2	1	1
149	1	0	2	3	0	0	0	3	2	1	1
176	1	0	2	3	0	0	1	3	2	1	1
464	1	1	2	3	0	0	0	3	2	1	1
108	1	0	2	1	0	0	0	3	2	1	1
144	1	0	2	1	0	0	0	3	2	1	1
156	1	0	2	1	0	0	0	3	2	1	1
184	1	0	2	1	0	0	0	3	2	1	1
185	1	0	2	1	0	0	0	3	2	1	1
195	1	0	2	1	0	0	0	3	2	1	1
199	1	0	2	1	0	0	0	3	2	1	1
315	1	1	2	1	0	0	0	3	2	1	1
486	1	1	2	1	0	0	0	3	2	1	1
493	1	1	2	1	0	0	0	2	2	1	1
175	1	0	2	2	0	0	0	3	2	1	1
198	1	0	2	2	0	0	0	3	2	1	1
224	1	0	2	2	0	0	0	3	2	1	1
465	1	1	2	2	0	0	0	3	2	1	1
500	1	1	2	2	0	0	0	3	2	1	1
35	1	0	1	3	0	0	0	2	2	1	1
178	1	0	1	3	0	0	0	3	2	1	1
222	1	0	1	3	0	0	0	2	2	1	1
229	1	0	1	3	0	0	0	3	2	1	1
244	1	0	1	3	0	0	0	2	2	1	1
267	1	1	1	3	0	0	0	3	2	1	1
385	1	1	1	3	0	0	0	3	2	1	1
443	1	1	1	3	0	0	1	3	2	1	1
32	1	0	1	1	0	0	0	3	2	1	1
231	1	0	1	1	0	0	0	2	2	1	1
232	1	0	1	1	0	0	0	2	2	1	1
345	1	1	1	1	0	0	0	3	2	1	1
350	1	1	1	1	0	0	0	3	2	1	1
420	1	1	1	1	0	0	0	3	2	1	1
424	1	1	1	1	0	0	0	3	2	1	1
467	1	1	1	1	0	0	0	2	2	1	1
9	1	0	1	2	0	0	0	3	2	1	1
94	1	0	1	2	0	0	0	2	2	1	1
161	1	0	1	2	0	0	0	3	2	1	1
181	1	0	1	2	0	0	0	3	2	1	1
194	1	0	1	2	0	0	0	3	2	1	1
196	1	0	1	2	0	0	0	3	2	1	1
251	1	1	1	2	0	0	0	2	2	1	1
256	1	1	1	2	0	0	0	1	2	1	1
448	1	1	1	2	0	0	0	2	2	1	1
16	1	0	3	3	0	0	0	2	2	1	1
41	1	0	3	3	0	0	0	2	2	1	1
91	1	0	3	3	0	0	0	3	2	1	1
115	1	0	3	3	0	0	0	2	2	1	1
142	1	0	3	3	0	0	0	2	2	1	1
147	1	0	3	3	0	0	1	2	2	1	1
158	1	0	3	3	0	0	1	2	2	1	1
380	1	1	3	3	0	0	0	3	2	1	1
84	1	0	3	1	0	0	0	3	2	1	1
96	1	0	3	1	0	0	0	3	2	1	1
150	1	0	3	1	0	0	0	2	2	1	1
74	1	0	3	2	0	0	0	2	2	1	1
200	1	0	3	2	0	0	0	2	2	1	1
240	1	0	3	2	0	0	0	3	2	1	1
297	1	1	3	2	0	0	1	1	2	1	1
38	1	0	2	3	0	0	0	2	3	1	1
140	1	0	2	1	0	0	0	2	3	1	1
292	1	1	2	1	0	0	0	2	3	1	1
136	1	0	2	2	0	0	0	3	3	1	1
159	1	0	2	2	0	0	0	2	3	1	1
329	1	1	2	2	0	0	0	2	3	1	1
139	1	0	1	3	0	0	0	3	3	1	1
167	1	0	1	1	0	0	1	3	3	1	1
202	1	0	1	1	0	0	0	2	3	1	1
235	1	0	1	1	0	0	0	2	3	1	1
165	1	0	1	2	0	0	0	2	3	1	1
233	1	0	1	2	0	0	0	2	3	1	1
255	1	1	1	2	0	0	0	2	3	1	1
88	1	0	3	3	0	0	0	2	3	1	1
106	1	0	3	1	0	0	1	2	3	1	1
358	1	1	2	1	1	0	0	2	1	1	1
375	1	1	2	1	1	0	0	3	1	1	1
430	1	1	1	3	1	0	1	3	1	1	1
287	1	1	1	1	1	0	0	3	1	1	1
295	1	1	1	1	1	0	0	3	1	1	1
400	1	1	1	1	1	0	0	3	1	1	1
478	1	1	1	1	1	0	0	3	1	1	1
127	1	0	3	2	1	0	0	2	1	1	1
484	1	1	3	2	1	0	0	3	1	1	1
31	1	0	2	3	1	0	0	3	2	1	1
28	1	0	2	1	1	0	0	3	2	1	1
33	1	0	2	1	1	0	0	3	2	1	1
342	1	1	2	1	1	0	0	3	2	1	1
473	1	1	2	1	1	0	0	3	2	1	1
305	1	1	2	2	1	0	0	3	2	1	1
346	1	1	2	2	1	0	0	3	2	1	1
79	1	0	1	3	1	0	0	3	2	1	1
24	1	0	1	1	1	0	0	2	2	1	1
286	1	1	1	1	1	0	0	3	2	1	1
389	1	1	1	1	1	0	0	3	2	1	1
460	1	1	1	1	1	0	0	3	2	1	1
114	1	0	1	2	1	0	0	3	2	1	1
275	1	1	1	2	1	0	0	2	2	1	1
360	1	1	1	2	1	0	0	3	2	1	1
441	1	1	1	2	1	0	0	3	2	1	1
321	1	1	3	1	1	0	0	3	2	1	1
123	1	0	2	1	1	0	0	2	3	1	1
189	1	0	2	2	1	0	0	2	3	1	1
309	1	1	2	2	1	0	0	3	3	1	1
43	1	0	1	1	1	0	0	2	3	1	1
110	1	0	1	1	1	0	0	2	3	1	1
20	1	0	3	1	1	0	0	2	3	1	1
59	1	0	3	1	1	0	0	2	3	1	1
85	1	0	1	3	0	1	0	3	1	1	1
164	1	0	1	2	0	1	0	2	2	1	1
349	1	1	2	1	1	1	0	3	1	1	1
97	1	0	1	3	1	1	0	3	1	1	1
15	1	0	2	1	1	1	0	3	2	1	1
17	1	0	2	1	1	1	0	2	2	1	1
47	1	0	1	1	1	1	0	2	2	1	1
72	1	0	1	2	1	1	0	3	2	1	1
73	1	0	1	2	1	1	0	3	2	1	1
116	1	0	3	3	1	1	0	2	2	1	1
26	1	0	2	1	0	0	0	2	1	1	1
304	1	1	2	1	0	0	0	2	1	1	1
475	1	1	1	1	0	0	0	3	1	1	1
168	1	0	1	2	0	0	0	3	1	1	1
90	1	0	2	1	0	0	0	3	2	1	1
442	1	1	2	2	0	0	1	3	2	1	1
3	1	0	3	1	1	0	0	2	2	1	1
387	1	1	1	3	0	0	0	3	1	1	1
44	1	0	1	2	0	0	0	3	2	1	1
368	1	1	3	2	0	0	1	3	2	1	1
323	1	1	3	3	0	0	0	2	1	1	1
354	1	1	2	3	0	0	0	2	2	1	1
432	1	1	1	1	0	0	0	2	2	1	1
440	1	1	2	1	1	0	1	2	2	1	1
241	1	0	1	3	0	0	0	2	1	1	1
57	1	0	3	3	1	0	0	2	1	1	1
